# Supplementary material for: A hypermethylation strategy utilized by enhancer-bound CARM1 to promote estrogen receptor α-dependent transcriptional activation and breast carcinogenesis
Source: Theranostics. 2020 Feb 10;10(8):3451–73. doi: 10.7150/thno.39241 (PMC7069091; doi:10.7150/thno.39241)
Supplement: Supplementary file 2 — Supplementary table 1. [file thnov10p3451s2.xlsx]

## Sheet: All arginine methylation sites
All arginine methylation sites identified
780 proteins	gene name	total methylation sites	mono	di	sites
TAF15	Q92804	20	19	19	570,562,545,535,528,512,505,498,490,483,475,467,459,415,326,206,195,187,185,175
CHTF8	P0CG12	16	13	10	429,401,387,308,280,266,252,239,225,201,186,172,160,146,100,5
KRT18	P05783	15	14	12	353,330,325,186,149,137,124,99,97,90,55,50,45,27,14
RBMX	P38159	15	15	5	373,369,355,298,292,258,195,187,185,180,172,164,144,125,101
WDR33	Q9C0J8	15	14	4	1315,1308,1305,1262,1257,1146,1144,1121,1071,1067,1047,1035,1030,991,915
PCF11	O94913	13	5	13	1104,1093,1086,1074,1065,1062,1051,903,890,877,864,833,820
TRIP6	Q15654	13	13	5	258,238,236,214,205,186,185,179,85,43,25,21,16
HNRNPA1	P09651	12	12	8	371,370,352,336,265,232,225,218,206,196,194,140
YLPM1	P49750	12	9	7	1758,1541,1109,1103,1014,831,794,789,784,766,761,758
DIDO1	Q9BTC0	11	10	6	2008,1993,1982,1904,1894,1882,1845,1835,1824,1775,1597
HNRNPK	P61978	11	9	8	326,325,316,305,303,299,296,286,277,271,268
KRT8	P05787	11	10	4	454,273,149,148,133,88,47,40,32,23,18
XRN2	Q9H0D6	11	9	6	946,922,921,895,883,880,870,864,851,847,824
RBMXL1	Q96E39	10	8	6	372,368,292,195,187,185,180,172,144,125
SRRM2	Q9UQ35	10	10	2	2392,2384,2370,2342,2288,2274,2246,2231,2221,27
DDX3X	O00571	9	9	5	632,622,617,603,600,592,95,93,88
DHX9	Q08211	9	6	6	1265,1253,1249,1235,1227,1223,1166,1160,24
FASN	P49327	9	8	2	2303,2294,2004,1574,504,490,477,468,405
FUS	P35637	9	6	8	503,422,407,394,259,251,234,218,216
HNRNPA2B1	P22626	9	9	4	352,350,325,266,238,228,213,203,200
HNRNPUL1	Q9BUJ2	9	4	8	721,690,685,671,656,645,639,620,618
PPP1R13L	Q8WUF5	9	7	4	400,362,351,180,167,137,122,117,82
SON	P18583	9	6	4	1081,1039,1031,1022,1015,996,989,950,943
YBX3	P16989	9	7	6	330,327,326,251,224,220,175,174,169
ALYREF	Q86V81	8	7	4	216,204,197,73,63,50,47,38
BPTF	Q12830	8	5	6	2191,2184,2162,2155,40,19,7,5
CSTF2	P33240	8	8	3	499,475,468,388,373,319,308,303
DDX17	Q92841	8	8	5	684,564,555,100,94,90,88,81
HNRNPA3	P51991	8	8	4	377,376,354,286,246,226,216,161
HNRNPH2	P55795	8	8	3	262,259,233,230,224,217,212,206
HNRNPUL2	Q1KMD3	8	8	4	747,738,700,693,688,684,671,656
KHDRBS1	Q07666	8	5	6	346,340,331,325,320,302,291,289
KRT19	P08727	8	8	4	353,138,99,90,51,43,32,24
SF3B2	Q13435	8	8	6	502,258,247,245,222,216,205,71
TPR	P12270	8	7	6	2327,2165,2163,2132,2111,2106,2105,2100
ZNF326	Q5BKZ1	8	8	4	235,188,175,173,151,149,142,138
AKAP8L	Q9ULX6	7	6	7	247,237,217,208,185,179,171
BCL9L	Q86UU0	7	6	4	994,680,610,602,593,273,2
EIF4H	Q15056	7	7	1	191,185,183,166,31,22,19
GATAD2A	Q86YP4	7	7	2	539,532,273,258,249,225,213
HNRNPH3	P31942	7	7	4	343,323,301,138,129,121,116
KMT2D	O14686	7	6	5	3727,2905,2903,2881,2860,2443,2188
SNRPB	P14678	7	6	5	236,181,172,147,132,112,108
BTF3	P20290	6	6	3	39,35,19,17,15,13
C6orf132	Q5T0Z8	6	4	6	1127,1119,1059,1053,1044,1038
EIF4G1	Q04637	6	6	4	1042,1032,702,694,685,681
EWSR1	Q01844	6	5	5	632,615,486,471,464,455
FAM120A	Q9NZB2	6	6	5	986,984,982,908,886,884
G3BP1	Q13283	6	4	6	465,460,447,443,435,429
HCFC1	P51610	6	5	3	1219,855,847,608,524,504
HNRNPH1	P31943	6	6	2	233,230,224,217,212,206
HNRNPU	Q00839	6	6	5	768,762,755,739,733,442
MED12	Q93074	6	6	6	1912,1910,1899,1862,1859,1854
mia2	Q96PC5	6	3	4	1374,1365,1317,1308,1168,1165
PPP1R10	Q96QC0	6	5	4	729,726,723,693,688,665
PRRC2A	P48634	6	5	2	1223,1164,1066,738,296,289
TRIM33	Q9UPN9	6	5	5	591,577,568,555,535,515
TUBB	P07437	6	3	4	380,359,251,241,86,46
WIPF2	Q8TF74	6	6	1	430,365,356,321,310,37
DDX5	P17844	5	5	2	502,478,25,20,14
HNRNPA1L2	Q32P51	5	5	1	284,206,196,194,140
HNRNPD	Q14103	5	4	4	345,282,280,278,272
HNRNPM	P52272	5	5	2	503,496,272,60,56
HSPB8	Q9UJY1	5	5	3	86,78,71,65,55
KIF1C	O43896	5	5	4	1041,978,963,958,948
KMT2C	Q8NEZ4	5	2	5	4162,4156,4145,4139,2454
LARP4B	Q92615	5	5	0	495,493,463,450,444
NCOA3	Q9Y6Q9	5	4	4	1188,1177,1171,951,849
PABPC1	P11940	5	5	2	506,493,432,419,385
PRPF40A	O75400	5	5	3	52,51,31,9,2
SFPQ	P23246	5	3	5	695,693,681,25,19
SNRPN	P63162	5	4	4	236,172,147,112,108
TRA2B	P62995	5	5	3	271,251,241,238,224
CACNA1H	O95180	4	4	0	762,761,747,744
CAPRIN1	Q14444	4	3	4	660,640,633,619
CIRBP	Q14011	4	4	0	161,154,145,139
CNBP	P62633	4	4	3	79,41,34,32
CSTF2T	Q9H0L4	4	4	0	461,396,316,311
DBN1	Q16643	4	3	3	354,336,291,286
ELMSAN1	Q6PJG2	4	3	1	456,455,447,193
FBRS	Q9HAH7	4	3	4	376,373,370,57
G3BP2	Q9UN86	4	4	0	476,468,457,438
HNRNPAB	Q99729	4	4	4	322,250,248,245
INPP5J	Q15735	4	4	3	83,76,65,56
KHSRP	Q92945	4	4	3	442,415,413,411
LEMD2	Q8NC56	4	4	0	130,125,118,108
MCRIP2	Q9BUT9	4	3	2	70,65,35,27
mplkip	Q8TAP9	4	4	2	126,117,57,37
MYH10	P35580	4	2	2	1940,1930,1424,18
MYH9	P35579	4	3	1	1856,1855,1703,1107
NCL	P19338	4	4	0	656,597,561,342
PRR36	Q9H6K5	4	2	3	1108,1093,1079,76
RBM3	P98179	4	4	1	131,121,116,105
RBM33	Q96EV2	4	3	4	678,292,286,279
RBM47	A0AV96	4	4	2	410,405,394,332
RPRD2	Q5VT52	4	0	4	1460,1454,1430,1424
RPS11	P62280	4	4	0	118,105,71,69
SAFB2	Q14151	4	4	0	903,897,842,835
SAMD1	Q6SPF0	4	4	0	284,197,170,104
SCAF11	Q99590	4	4	0	1151,1096,976,969
SLC3A2	P08195	4	3	4	555,534,530,247
SRSF1	Q07955	4	4	4	111,109,97,93
SRSF9	Q13242	4	4	0	209,194,98,93
THRAP3	Q9Y2W1	4	4	1	825,115,101,66
TMPO	P42167	4	2	4	256,255,252,248
TUBB2A	Q13885	4	3	2	359,251,241,86
TUBB2B	Q9BVA1	4	3	2	359,251,241,86
TUBB3	Q13509	4	4	2	380,359,156,86
TUBB4A	P04350	4	3	2	359,251,241,86
TUBB4B	P68371	4	3	2	359,251,241,86
ULK1	O75385	4	4	0	532,529,514,500
ZFP91	Q96JP5	4	2	4	54,51,48,32
ACTB	P60709	3	3	3	206,196,183
ACTBL2	Q562R1	3	3	3	207,197,184
ACTC1	P68032	3	3	0	208,198,185
ADAR	P55265	3	2	1	114,91,26
ARHGAP32	A7KAX9	3	1	2	1695,1687,1523
ARID1A	O14497	3	3	0	1276,270,235
bag4	O95429	3	3	0	201,108,53
BMS1	Q14692	3	3	0	967,965,950
casp8	Q14790	3	2	3	88,82,71
CCDC9	Q9Y3X0	3	3	3	130,128,121
CCT7	Q99832	3	3	3	539,537,535
COL3A1	P02461	3	3	1	1064,562,536
DDX54	Q8TDD1	3	3	0	871,868,844
DPF2	Q92785	3	3	0	78,77,30
DYNC1H1	Q14204	3	3	2	3620,3611,2576
EIF4A1	P60842	3	2	3	169,168,161
EIF4B	P23588	3	3	0	292,125,117
FBRSL1	Q9HCM7	3	3	0	906,905,899
FMR1	Q06787	3	3	3	477,474,471
FUBP1	Q96AE4	3	3	3	363,361,359
FUBP3	Q96I24	3	3	0	408,339,337
FXR2	P51116	3	3	1	434,432,399
GMIP	Q9P107	3	3	3	911,909,905
HIST1H2AE	P04908	3	2	1	100,89,21
HIST1H3A	P68431	3	2	1	84,64,41
HIST2H3C	Q71DI3	3	2	1	84,64,41
HNRNPA0	Q13151	3	3	2	291,284,189
HNRNPC	P07910	3	3	0	151,142,135
ILF3	Q12906	3	3	1	894,815,609
KIAA1147	A4D1U4	3	3	0	48,41,34
KRT1	P04264	3	3	2	616,602,82
KRT9	P35527	3	3	0	490,478,63
LARP4	Q71RC2	3	3	0	686,680,368
LRRC24	Q50LG9	3	0	3	397,388,381
LSM4	Q9Y4Z0	3	3	2	125,117,109
MYH14	Q7Z406	3	3	2	1947,1346,1322
NCOA6	Q14686	3	2	3	1067,1058,1047
NCOR2	Q9Y618	3	3	1	1757,1711,1653
NDRG1	Q92597	3	3	0	341,327,325
NPM1	P06748	3	3	2	291,277,45
PAIP1	Q9H074	3	3	3	40,21,17
PGD	P52209	3	3	1	447,434,408
PHF3	Q92576	3	3	2	1915,1911,1785
PHLDA2	Q53GA4	3	3	3	150,142,116
PKP4	Q99569	3	3	0	270,254,234
PRAMEF22	A3QJZ6	3	3	0	424,418,405
PSPC1	Q8WXF1	3	3	3	520,507,4
PTPN23	Q9H3S7	3	3	0	950,81,69
PURB	Q96QR8	3	3	0	183,152,147
RBFOX2	O43251	3	3	2	386,381,297
RBM14	Q96PK6	3	3	0	657,274,238
RBM27	Q9P2N5	3	2	2	943,427,411
RC3H1	Q5TC82	3	3	1	734,729,597
rcor2	Q8IZ40	3	2	3	498,491,479
ring1	Q06587	3	3	0	235,204,202
RPIA	P49247	3	3	2	52,46,42
RPL13	P26373	3	3	0	190,158,31
RPL4	P36578	3	3	2	100,97,71
RPS10	P46783	3	3	3	160,158,153
SART3	Q15020	3	2	2	918,906,793
SETD1A	O15047	3	3	0	1230,1227,375
SLTM	Q9NWH9	3	3	0	1017,940,914
SNX3	O60493	3	3	0	45,43,10
TXLNG	Q9NUQ3	3	3	1	27,24,12
UBR5	O95071	3	1	2	997,290,146
WWC1	Q8IX03	3	3	1	944,941,920
ZDHHC5	Q9C0B5	3	3	0	697,617,615
ZNF638	Q14966	3	3	0	1470,1465,367
AARS	P49588	2	2	2	511,510
ABCF1	Q8NE71	2	2	2	844,842
ACIN1	Q9UKV3	2	1	1	336,29
ACSS3	Q9H6R3	2	2	0	49,43
ADNP	Q9H2P0	2	1	1	391,296
AKAP8	O43823	2	2	0	188,109
AMBRA1	Q9C0C7	2	0	2	747,226
ARID1B	Q8NFD5	2	0	2	557,525
ATRX	P46100	2	1	1	2480,2474
BAD	Q92934	2	2	0	161,157
BCLAF1	Q9NYF8	2	2	0	796,794
c15orf39	Q6ZRI6	2	1	1	366,236
C15orf52	Q6ZUT6	2	2	0	317,311
c17orf53	Q8N3J3	2	1	2	337,295
c1orf35	Q9BU76	2	2	2	10,6
c9orf142	Q9BUH6	2	2	0	177,169
CAMSAP3	Q9P1Y5	2	2	0	823,371
CASC3	O15234	2	2	0	55,52
CASKIN2	Q8WXE0	2	2	0	862,851
CBLL1	Q75N03	2	1	1	465,23
CCAR2	Q8N163	2	2	0	206,16
CCDC117	Q8IWD4	2	2	0	62,60
CCDC71L	Q8N9Z2	2	2	0	122,118
CGN	Q9P2M7	2	2	0	188,15
CHD7	Q9P2D1	2	1	1	286,148
CHTOP	Q9Y3Y2	2	1	2	148,128
CNOT4	O95628	2	1	1	497,475
COG5	Q9UP83	2	2	0	314,309
COIL	P38432	2	2	0	397,393
COPRS	Q9NQ92	2	2	0	26,18
CPSF6	Q16630	2	1	1	204,202
CREBBP	Q92793	2	2	0	2366,220
CTBP2	P56545	2	0	2	33,22
CTSA	P10619	2	2	2	372,371
DACT1	Q9NYF0	2	1	1	96,74
DDX31	Q9H8H2	2	2	0	828,814
Ddx43	Q9NXZ2	2	2	0	50,47
DHX15	O43143	2	2	2	315,283
DHX34	Q14147	2	2	0	123,116
DIAPH1	O60610	2	2	1	157,153
DNAJB1	P25685	2	2	0	119,109
DNMT3B	Q9UBC3	2	2	0	826,823
DVL3	Q92997	2	0	2	462,461
DYNC1LI2	O43237	2	2	1	397,386
ELAVL1	Q15717	2	2	0	206,205
EOMES	O95936	2	2	0	583,578
EPRS	P07814	2	1	1	1152,149
ETF1	P62495	2	2	1	189,182
EVX1	P49640	2	2	0	185,184
EXOSC6	Q5RKV6	2	2	0	95,93
FAM104A	Q969W3	2	2	0	59,54
FAM110C	Q1W6H9	2	2	0	56,51
FAM120C	Q9NX05	2	2	0	941,55
FBL	P22087	2	2	0	59,15
FBXO46	Q6PJ61	2	2	0	238,226
FECH	P22830	2	2	0	215,208
FOXK1	P85037	2	2	0	442,430
G6PD	P11413	2	2	0	182,136
GAPDH	P04406	2	2	0	234,80
GAS2L1	Q99501	2	2	0	642,421
GIGYF2	Q6Y7W6	2	2	0	153,149
GRIP1	Q9Y3R0	2	2	0	435,91
GTPBP6	O43824	2	2	0	242,55
H2AFX	P16104	2	2	0	89,21
H2AFZ	P0C0S5	2	2	0	92,23
H3F3A	P84243	2	2	0	84,64
HABP4	Q5JVS0	2	2	0	73,70
HIST1H4I	P62805	2	2	2	36,24
Hist2h2aa3	Q6FI13	2	2	0	89,21
HIST2H2AB	Q8IUE6	2	2	0	89,21
HMGB3	O15347	2	1	1	108,95
HNRNPDL	O14979	2	1	2	408,68
HNRNPF	P52597	2	2	0	217,212
HNRNPL	P14866	2	2	1	56,46
HSP90AB1	P08238	2	2	0	506,196
HSPA1A	P0DMV9	2	2	1	469,76
IRS2	Q9Y4H2	2	1	1	569,396
KANK2	Q63ZY3	2	1	2	117,105
KIAA1429	Q69YN4	2	2	1	1741,1723
KRT15	P19012	2	2	1	124,115
KRT85	P78386	2	1	2	142,133
Lage3	Q14657	2	2	0	24,18
LCP1	P13796	2	2	0	395,373
LENG8	Q96PV6	2	2	2	382,374
LMNA	P02545	2	2	1	644,627
MARK2	Q7KZI7	2	2	0	628,589
MED14	O60244	2	2	1	1146,1123
MISP	Q8IVT2	2	1	2	537,6
misp3	Q96FF7	2	1	1	88,40
MPHOSPH8	Q99549	2	2	0	329,327
MRPL4	Q9BYD3	2	2	0	281,147
MSI2	Q96DH6	2	2	2	199,197
MYO1B	O43795	2	1	1	796,626
NAT10	Q9H0A0	2	2	0	655,643
NAV1	Q8NEY1	2	2	0	692,688
NELFA	Q9H3P2	2	1	1	245,238
nfic	P08651	2	1	1	451,268
NOP56	O00567	2	2	2	190,188
NUMA1	Q14980	2	2	0	1881,1849
NUP133	Q8WUM0	2	2	0	30,17
NUP153	P49790	2	2	0	1465,274
NXF1	Q9UBU9	2	2	0	105,78
OSBPL10	Q9BXB5	2	2	0	43,38
PABPC4	Q13310	2	2	2	518,509
PABPN1	Q86U42	2	2	1	240,238
PAK4	O96013	2	2	0	254,126
PAPD4	Q6PIY7	2	2	0	75,73
PARD3	Q8TEW0	2	2	0	297,294
patl1	Q86TB9	2	0	2	223,217
PDCD6IP	Q8WUM4	2	2	1	757,745
PGAM5	Q96HS1	2	2	0	269,265
PKP3	Q9Y446	2	2	0	277,261
PLEKHA4	Q9H4M7	2	2	0	741,737
PLEKHA6	Q9Y2H5	2	2	0	339,335
PLEKHG6	Q3KR16	2	2	0	67,61
PNN	Q9H307	2	2	2	56,54
POP1	Q99575	2	2	0	137,30
PPM1F	P49593	2	0	2	191,172
PRDX6	P30041	2	2	0	108,106
PRMT6	Q96LA8	2	2	0	37,35
PROSER2	Q86WR7	2	2	0	320,28
PRRC2C	Q9Y520	2	1	1	2719,255
PSMF1	Q92530	2	2	0	231,205
PYGO2	Q9BRQ0	2	2	0	131,130
RAB5C	P51148	2	2	0	9,4
RANBP2	P49792	2	2	1	1096,1016
RBM10	P98175	2	2	2	902,895
RBM39	Q14498	2	2	0	109,96
RBM7	Q9Y580	2	2	0	201,190
RC3H2	Q9HBD1	2	2	2	638,635
RCC1	P18754	2	2	0	217,214
RLIM	Q9NVW2	2	2	0	364,360
RPL26L1	Q9UNX3	2	2	0	26,11
RPLP0	P05388	2	2	2	112,99
RPS15	P62841	2	2	2	40,18
RRP12	Q5JTH9	2	2	0	1140,1138
SAFB	Q15424	2	2	0	874,811
SAMHD1	Q9Y3Z3	2	2	0	576,566
SAP130	Q9H0E3	2	2	1	444,232
SCAF4	O95104	2	2	1	937,917
sec24a	O95486	2	2	2	232,222
SLAIN2	Q9P270	2	2	0	551,538
SLC30A6	Q6NXT4	2	2	1	455,449
SPEN	Q96T58	2	2	0	3312,108
SRCAP	Q6ZRS2	2	2	0	3226,3224
SRRM1	Q8IYB3	2	2	0	16,7
STAU1	O95793	2	2	2	115,108
STAU2	Q9NUL3	2	1	1	137,131
STIL	Q15468	2	0	2	15,9
SUPT5H	O00267	2	2	2	696,681
TAF4	O00268	2	1	2	435,424
TAF9	Q16594	2	2	2	128,119
TAGLN2	P37802	2	2	1	196,182
TANC2	Q9HCD6	2	1	1	1706,1563
TAP1	Q03518	2	2	2	37,30
TBC1D4	O60343	2	2	0	581,577
TCEAL2	Q9H3H9	2	2	0	208,205
TCEAL5	Q5H9L2	2	2	0	185,182
TFG	Q92734	2	2	1	400,385
THAP11	Q96EK4	2	2	0	88,83
TPM2	P07951	2	2	0	167,160
TRIM24	O15164	2	1	1	694,539
TRIOBP	Q9H2D6	2	2	0	1934,1930
TSSC4	Q9Y5U2	2	2	0	240,139
TUBA1B	P68363	2	2	1	402,390
TUBA3E	Q6PEY2	2	2	1	390,156
TUBB1	Q9H4B7	2	2	0	251,241
TUBB8	Q3ZCM7	2	2	0	380,58
TULP4	Q9NRJ4	2	0	2	1006,950
UFL1	O94874	2	2	0	441,433
WAPL	Q7Z5K2	2	2	0	354,349
WEE1	P30291	2	2	0	157,152
YBX1	P67809	2	2	0	239,199
ZAK	Q9NYL2	2	2	0	672,670
ZBTB4	Q9P1Z0	2	2	0	693,691
ZC3H18	Q86VM9	2	2	1	381,239
ZMIZ2	Q8NF64	2	1	2	262,245
ZNF142	P52746	2	2	0	1053,1050
ZNF384	Q8TF68	2	2	0	194,192
ZNFX1	Q9P2E3	2	2	0	52,44
AAAS	Q9NRG9	1	1	0	500
ABHD11	Q8NFV4	1	1	0	302
ACTN1	P12814	1	1	1	232
ADAM9	Q13443	1	1	0	772
AHDC1	Q5TGY3	1	1	0	891
AIMP2	Q13155	1	1	1	26
AKAP10	O43572	1	1	0	2
AKNA	Q7Z591	1	0	1	351
ALKBH5	Q6P6C2	1	1	0	359
ANGEL2	Q5VTE6	1	0	1	79
ANKRD17	O75179	1	1	0	1743
ANKZF1	Q9H8Y5	1	1	0	252
ANP32B	Q92688	1	0	1	75
AP2A1	O95782	1	1	0	123
APEX1	P27695	1	1	0	156
API5	Q9BZZ5	1	1	1	500
ARHGAP27	Q6ZUM4	1	1	0	126
ARHGEF16	Q5VV41	1	0	1	155
ARHGEF40	Q8TER5	1	1	0	983
ARMCX1	Q9P291	1	1	0	148
ASXL2	Q76L83	1	1	0	639
ATXN1L	P0C7T5	1	1	0	664
ATXN2	Q99700	1	1	0	640
AVL9	Q8NBF6	1	1	0	588
BBC3	Q96PG8	1	1	0	162
BCL9	O00512	1	1	0	1254
BCOR	Q6W2J9	1	1	0	655
BCORL1	Q5H9F3	1	1	0	816
BORCS8-MEF2B	Q02080	1	0	1	219
BRF1	Q92994	1	1	0	544
BRIX1	Q8TDN6	1	1	0	9
BSN	Q9UPA5	1	1	0	2351
BUD13	Q9BRD0	1	1	0	26
C10orf35	Q96D05	1	1	0	26
c11orf68	Q9H3H3	1	1	0	278
C17orf96	A6NHQ4	1	0	1	9
C18orf25	Q96B23	1	1	0	347
c8orf33	Q9H7E9	1	1	1	27
CASD1	Q96PB1	1	1	1	11
CAT	P04040	1	1	0	47
CBX2	Q14781	1	1	1	247
cc2d1a	Q6P1N0	1	1	0	13
CCDC168	Q8NDH2	1	0	1	1625
CCSER2	Q9H7U1	1	0	1	262
CCT3	P49368	1	1	0	5
CCT4	P50991	1	0	1	306
CD3EAP	O15446	1	1	1	162
CDC42BPB	Q9Y5S2	1	1	0	476
CDK12	Q9NYV4	1	1	0	1404
CDK18	Q07002	1	1	0	465
CENPB	P07199	1	1	0	140
CEP170B	Q9Y4F5	1	1	0	781
CEP85	Q6P2H3	1	1	0	277
CHAMP1	Q96JM3	1	1	0	420
CHD1L	Q86WJ1	1	1	0	9
CHERP	Q8IWX8	1	1	0	908
CHMP5	Q9NZZ3	1	1	0	3
CLASP1	Q7Z460	1	1	0	660
CLASRP	Q8N2M8	1	1	0	460
CLIP3	Q96DZ5	1	1	0	411
CMAS	Q8NFW8	1	1	0	16
CNDP2	Q96KP4	1	1	0	159
CNN2	Q99439	1	1	0	187
CNOT11	Q9UKZ1	1	1	0	41
COL1A1	P02452	1	0	1	361
COL22A1	Q8NFW1	1	1	0	362
COL4A2	P08572	1	1	0	1409
CRIP1	P50238	1	1	0	68
CRTC2	Q53ET0	1	0	1	161
CS	O75390	1	1	0	183
CSDE1	O75534	1	1	0	674
CTNNA1	P35221	1	1	0	782
CTSB	P07858	1	1	0	331
CTTN	Q14247	1	1	0	119
CUEDC1	Q9NWM3	1	1	0	21
CWC15	Q9P013	1	1	0	13
DAZAP1	Q96EP5	1	1	0	253
DCAF6	Q58WW2	1	1	0	364
DCP1A	Q9NPI6	1	0	1	376
DDX21	Q9NR30	1	1	0	725
DDX23	Q9BUQ8	1	0	1	253
DDX27	Q96GQ7	1	1	0	676
DDX42	Q86XP3	1	1	0	12
DDX46	Q7L014	1	1	0	882
DDX60L	Q5H9U9	1	1	0	545
DERL1	Q9BUN8	1	1	0	214
DHX36	Q9H2U1	1	1	0	251
DNAJC8	O75937	1	1	0	243
DNMT3A	Q9Y6K1	1	1	0	171
dpf1	Q92782	1	1	0	103
DTX2	Q86UW9	1	0	1	260
DUSP26	Q9BV47	1	0	1	158
DUT	P33316	1	1	0	68
DVL2	O14641	1	0	1	231
E2F3	O00716	1	1	0	121
EEF1A1	P68104	1	1	1	166
EEF1A2	Q05639	1	1	1	166
EIF2S2	P20042	1	0	1	231
EIF3L	Q9Y262	1	1	0	461
EIF4ENIF1	Q9NRA8	1	1	0	607
EIF4G2	P78344	1	1	0	360
EIF4G3	O43432	1	1	0	692
EMILIN1	Q9Y6C2	1	0	1	347
EP300	Q09472	1	1	0	2330
EP400	Q96L91	1	1	0	1618
EPN3	Q9H201	1	0	1	546
EPPK1	P58107	1	0	1	506
ESRP1	Q6NXG1	1	1	0	582
FAM117A	Q9C073	1	1	0	26
FAM122B	Q7Z309	1	1	0	122
FAM126B	Q8IXS8	1	0	1	372
FAM63A	Q8N5J2	1	1	0	445
fam83h	Q6ZRV2	1	1	0	532
FBXL18	Q96ME1	1	1	0	446
FBXO31	Q5XUX0	1	1	0	14
FBXO41	Q8TF61	1	1	0	360
FLNB	O75369	1	1	0	36
FOXK2	Q01167	1	1	0	144
FRMD4A	Q9P2Q2	1	1	0	807
FSD1	Q9BTV5	1	1	0	320
GALNT16	Q8N428	1	0	1	197
GALNT6	Q8NCL4	1	1	0	285
GAPDHS	O14556	1	1	0	306
GAR1	Q9NY12	1	1	0	22
GATA3	P23771	1	1	0	312
GEMIN7	Q9H840	1	1	0	23
gigyf1	O75420	1	1	0	267
GIPC1	O14908	1	1	1	240
GLRX5	Q86SX6	1	1	0	17
GNL1	P36915	1	1	0	74
GOT2	P00505	1	1	1	236
GPD1L	Q8N335	1	1	0	335
GPS2	Q13227	1	0	1	312
GPSM1	Q86YR5	1	1	0	421
GSE1	Q14687	1	1	0	993
GTF2H4	Q92759	1	1	0	33
HERC6	Q8IVU3	1	0	1	52
hmga2	P52926	1	1	1	27
HMGB2	P26583	1	1	0	110
HMGXB3	Q12766	1	1	0	775
HNRNPR	O43390	1	1	0	441
HOXC13	P31276	1	0	1	133
HSD17B4	P51659	1	1	0	542
HSP90AA1	P07900	1	1	0	201
HSP90AB2P	Q58FF8	1	0	1	213
HSPA2	P54652	1	1	0	172
HSPA5	P11021	1	0	1	197
HSPA8	P11142	1	1	0	469
HSPH1	Q92598	1	0	1	374
HTATSF1	O43719	1	1	0	380
HTRA2	O43464	1	0	1	80
HUWE1	Q7Z6Z7	1	1	0	3149
iars2	Q9NSE4	1	0	1	26
IMPDH1	P20839	1	1	0	407
ING5	Q8WYH8	1	1	0	126
INSRR	P14616	1	1	0	1075
IPO7	O95373	1	1	1	972
IRS1	P35568	1	1	0	285
ITPKC	Q96DU7	1	1	0	30
JMY	Q8N9B5	1	1	0	65
KAT6B	Q8WYB5	1	0	1	1912
KBTBD2	Q8IY47	1	1	0	396
KCNAB2	Q13303	1	1	1	28
KDELC2	Q7Z4H8	1	1	0	449
KIAA1522	Q9P206	1	1	0	876
KIF23	Q02241	1	1	0	884
KIF5B	P33176	1	1	0	956
KLHDC10	Q6PID8	1	1	0	13
KMT2A	Q03164	1	1	0	721
KMT2B	Q9UMN6	1	1	0	49
KNOP1	Q1ED39	1	1	0	430
KRT12	Q99456	1	1	1	135
KRT2	P35908	1	1	0	603
KRT24	Q2M2I5	1	1	0	150
KRT6A	P02538	1	1	0	42
KRT80	Q6KB66	1	1	0	35
LARS	Q9P2J5	1	1	0	58
LATS1	O95835	1	1	0	259
LEO1	Q8WVC0	1	1	0	511
LMNB1	P20700	1	1	0	14
LMOD2	Q6P5Q4	1	0	1	457
lmtk3	Q96Q04	1	1	0	490
LRRC40	Q9H9A6	1	1	0	13
LSG1	Q9H089	1	0	1	14
lsm11	P83369	1	1	0	95
LYPLA1	O75608	1	1	1	59
MAML3	Q96JK9	1	1	1	996
MAP2K4	P45985	1	1	1	58
MARK3	P27448	1	1	0	599
MAVS	Q7Z434	1	1	0	232
MBD3	O95983	1	0	1	51
mbd6	Q96DN6	1	1	1	896
MED13L	Q71F56	1	1	0	1061
MEPCE	Q7L2J0	1	1	1	150
MIA3	Q5JRA6	1	0	1	1859
MKL2	Q9ULH7	1	1	0	806
MRPS5	P82675	1	1	0	160
MTA1	Q13330	1	1	0	636
mta3	Q9BTC8	1	0	1	294
MTCH1	Q9NZJ7	1	1	0	29
MTX1	Q13505	1	1	0	402
MYEF2	Q9P2K5	1	1	0	406
MYH11	P35749	1	1	0	1471
NCBP2	P52298	1	1	0	146
NCOA1	Q15788	1	0	1	1131
NDUFS5	O43920	1	0	1	32
NEBL	O76041	1	1	0	795
NECAP1	Q8NC96	1	1	0	180
NFIB	O00712	1	0	1	388
NFKBIL1	Q9UBC1	1	1	0	291
NIPBL	Q6KC79	1	1	0	154
NME1	P15531	1	1	0	58
NOLC1	Q14978	1	1	0	683
NONO	Q15233	1	1	0	456
NOTCH3	Q9UM47	1	1	0	2078
NR1H2	P55055	1	1	0	126
NRGN	Q92686	1	1	0	68
NUDT21	O43809	1	1	0	15
NUP107	P57740	1	1	0	60
NUP205	Q92621	1	1	0	1493
OAS3	Q9Y6K5	1	1	0	464
ODF3B	A8MYP8	1	0	1	122
OPA3	Q9H6K4	1	1	0	55
OTUD4	Q01804	1	1	0	1050
OTUD5	Q96G74	1	1	0	32
PAPSS1	O43252	1	1	0	47
PAPSS2	O95340	1	1	0	37
PCBP1	Q15365	1	0	1	346
PCNX3	Q9H6A9	1	1	0	274
PDCD7	Q8N8D1	1	1	0	72
PDE7A	Q13946	1	0	1	64
PDHB	P11177	1	1	0	145
PDIA4	P13667	1	1	0	594
PDLIM7	Q9NR12	1	1	1	103
PDS5A	Q29RF7	1	1	0	1235
PFN1	P07737	1	1	0	89
PHF1	O43189	1	1	0	530
PHF21A	Q96BD5	1	0	1	262
PHIP	Q8WWQ0	1	1	0	672
PI4KA	P42356	1	1	0	1158
PKM	P14618	1	0	1	106
PKP2	Q99959	1	1	0	46
PLEC	Q15149	1	1	0	3039
PLEKHG2	Q9H7P9	1	1	0	1305
PLEKHG3	A1L390	1	1	0	1107
PML	P29590	1	1	0	872
POGK	Q9P215	1	0	1	258
pom121	Q96HA1	1	1	1	223
POM121C	A8CG34	1	1	0	200
PPAN	Q9NQ55	1	1	0	426
PPIG	Q13427	1	1	0	322
PPIP5K2	O43314	1	1	0	1100
PPM1H	Q9ULR3	1	1	0	213
PPME1	Q9Y570	1	1	0	16
PPP1R14B	Q96C90	1	0	1	136
PPP1R3F	Q6ZSY5	1	1	0	12
PRDX1	Q06830	1	1	0	110
PRKDC	P78527	1	1	0	350
PRMT2	P55345	1	1	0	72
PRMT7	Q9NVM4	1	1	0	32
PRPF6	O94906	1	1	0	23
PRRC2B	Q5JSZ5	1	1	0	2110
PSMB1	P20618	1	0	1	128
PSME2	Q9UL46	1	1	0	8
PTCD1	O75127	1	0	1	235
PTRHD1	Q6GMV3	1	1	0	3
PUM2	Q8TB72	1	1	0	674
PUS7	Q96PZ0	1	1	0	450
QKI	Q96PU8	1	1	0	256
QPRT	Q15274	1	0	1	161
RACGAP1	Q9H0H5	1	1	1	402
RACK1	P63244	1	1	1	245
RAD54L2	Q9Y4B4	1	1	0	1433
RAI1	Q7Z5J4	1	1	0	249
RALY	Q9UKM9	1	1	0	141
RAVER1	Q8IY67	1	1	0	472
RBM15B	Q8NDT2	1	1	0	220
RBM42	Q9BTD8	1	1	0	130
RBM46	Q8TBY0	1	1	0	59
RELB	Q01201	1	1	0	16
REXO1	Q8N1G1	1	1	0	191
RFX5	P48382	1	0	1	328
RGS12	O14924	1	1	0	633
RGS3	P49796	1	1	0	448
RIPPLY3	P57055	1	1	0	182
RITA1	Q96K30	1	1	0	86
RPL15	P61313	1	1	0	162
RPL23	P62829	1	1	0	15
RPL26	P61254	1	1	0	11
RPL6	Q02878	1	1	0	52
RPL7	P18124	1	0	1	134
RPP38	P78345	1	0	1	10
RPS19	P39019	1	1	0	67
RPS2	P15880	1	1	0	26
RPS6KB1	P23443	1	1	0	459
RRBP1	Q9P2E9	1	1	0	669
RRM1	P23921	1	1	0	212
RSRC2	Q7L4I2	1	1	0	418
RUNX1	Q01196	1	1	0	223
RUNX2	Q13950	1	0	1	267
RXRB	P28702	1	1	0	25
SAMD4A	Q9UPU9	1	1	0	573
SAMD4B	Q5PRF9	1	0	1	602
SAV1	Q9H4B6	1	1	0	75
SERBP1	Q8NC51	1	1	0	216
SESN3	P58005	1	1	0	3
SF3B1	O75533	1	1	0	318
SH2B1	Q9NRF2	1	1	0	270
SHMT2	P34897	1	1	0	416
shpk	Q9UHJ6	1	1	0	426
SLAIN1	Q8ND83	1	1	1	471
SLBP	Q14493	1	1	0	153
SLX4	Q8IY92	1	1	0	1062
SMARCD1	Q96GM5	1	0	1	88
SMG1	Q96Q15	1	1	0	50
SMG6	Q86US8	1	1	0	512
SMG7	Q92540	1	1	0	910
SMN1	Q16637	1	1	0	204
SMNDC1	O75940	1	1	0	184
SNRNP70	P08621	1	1	0	201
SNRPA	P09012	1	1	0	152
SNRPD3	P62318	1	1	0	118
SNW1	Q13573	1	1	0	438
SOD2	P04179	1	1	0	216
SORBS2	O94875	1	0	1	930
SPATS2	Q86XZ4	1	1	0	449
SRA1	Q9HD15	1	1	0	45
SRF	P11831	1	1	0	14
SRGAP1	Q7Z6B7	1	1	0	900
SRRT	Q9BXP5	1	1	0	840
SRSF2	Q01130	1	1	0	55
SRSF4	Q08170	1	1	0	83
SRSF5	Q13243	1	0	1	73
SRSF6	Q13247	1	1	0	85
SRXN1	Q9BYN0	1	1	0	16
SSBP3	Q9BWW4	1	1	0	202
STAT1	P42224	1	1	1	31
SUGP1	Q8IWZ8	1	1	1	633
svil	O95425	1	1	0	1203
SYNCRIP	O60506	1	1	0	526
TAF4B	Q92750	1	0	1	87
TAF6	P49848	1	1	0	524
TAF6L	Q9Y6J9	1	1	0	555
TAGLN3	Q9UI15	1	1	0	196
TARDBP	Q13148	1	1	0	293
TBCB	Q99426	1	0	1	122
TBX2	Q13207	1	1	0	672
TCERG1	O14776	1	1	0	20
TEAD2	Q15562	1	0	1	85
TET2	Q6N021	1	0	1	1682
THEMIS2	Q5TEJ8	1	1	0	300
TIAL1	Q01085	1	0	1	166
TINF2	Q9BSI4	1	1	0	276
TKT	P29401	1	1	1	101
TKTL2	Q9H0I9	1	1	0	102
TLE3	Q04726	1	1	1	6
TMC6	Q7Z403	1	1	0	94
TMPO	P42166	1	1	1	264
TNIP1	Q15025	1	0	1	599
TNRC6B	Q9UPQ9	1	1	0	1623
TONSL	Q96HA7	1	1	0	797
TOPBP1	Q92547	1	0	1	1096
TOX4	O94842	1	0	1	481
TP53BP1	Q12888	1	1	0	1355
TRA2A	Q13595	1	1	1	267
TRIM47	Q96LD4	1	1	0	582
TRMT1	Q9NXH9	1	1	0	562
TROAP	Q12815	1	1	0	13
TRRAP	Q9Y4A5	1	0	1	2603
TSEN54	Q7Z6J9	1	1	0	316
TTF2	Q9UNY4	1	0	1	808
TUBA1C	Q9BQE3	1	1	0	390
TUBB6	Q9BUF5	1	1	0	390
U2AF1	Q01081	1	1	0	165
U2SURP	O15042	1	1	0	137
UBE2K	P61086	1	1	0	107
UBE2M	P61081	1	1	0	169
UBOX5	O94941	1	0	1	451
UFD1L	Q92890	1	1	0	256
UFM1	P61960	1	1	0	15
USO1	O60763	1	1	0	5
USP13	Q92995	1	1	0	4
USP54	Q70EL1	1	1	0	12
UVSSA	Q2YD98	1	0	1	643
VAPB	O95292	1	1	0	38
VAX2	Q9UIW0	1	1	0	58
VDAC3	Q9Y277	1	0	1	252
VHL	P40337	1	1	0	79
VPS13C	Q709C8	1	1	0	3519
WASL	O00401	1	1	0	307
WBP11	Q9Y2W2	1	1	0	466
WDR13	Q9H1Z4	1	1	0	114
WDR36	Q8NI36	1	1	1	800
WIPF1	O43516	1	0	1	33
WIZ	O95785	1	1	0	1460
WWC3	Q9ULE0	1	0	1	376
XPC	Q01831	1	1	0	58
XRCC1	P18887	1	0	1	379
XRCC5	P13010	1	1	0	431
YARS	P54577	1	1	0	418
YTHDF1	Q9BYJ9	1	1	0	327
YY1AP1	Q9H869	1	0	1	200
ZBTB10	Q96DT7	1	1	0	126
ZBTB5	O15062	1	1	0	526
ZBTB7A	O95365	1	1	0	504
ZC3H13	Q5T200	1	1	1	66
ZGPAT	Q8N5A5	1	1	0	370
ZNF136	P52737	1	1	0	80
ZNF318	Q5VUA4	1	1	0	853
ZNF407	Q9C0G0	1	1	0	277
ZNF503	Q96F45	1	0	1	636
znf516	Q92618	1	1	0	1086
ZNF639	Q9UID6	1	0	1	17
ZNF687	Q8N1G0	1	1	0	1101
ZNF703	Q9H7S9	1	1	1	580
ZNF768	Q9H5H4	1	1	0	253
znf865	P0CJ78	1	1	0	164
ZSWIM8	A7E2V4	1	1	0	1120
ZW10	O43264	1	0	1	635
ZXDC	Q2QGD7	1	1	0	13

## Sheet: CARM1 (FC>2)
Arginine methylation sites with methylation signals decreased at least 2 fold in CARM1 KO cells
421 proteins	gene name	total methylation sites	mono	di	sites
Q9C0J8	WDR33	13	12	3	1315,1308,1305,1257,1146,1144,1121,1071,1067,1047,1035,1030,915
O94913	PCF11	11	5	11	1104,1093,1086,1074,1065,1062,1051,877,864,833,820
P0CG12	CHTF8	10	8	8	387,308,280,266,239,225,172,160,146,5
Q9H0D6	XRN2	10	7	4	946,922,921,895,883,880,870,864,847,824
Q15654	TRIP6	9	8	4	258,238,236,214,205,186,85,43,25
Q9UQ35	SRRM2	9	9	2	2392,2384,2370,2342,2288,2274,2246,2231,2221
P18583	SON	8	5	3	1039,1031,1022,1015,996,989,950,943
P49750	YLPM1	8	4	7	1541,831,794,789,784,766,761,758
Q8WUF5	PPP1R13L	8	6	4	400,362,351,167,137,122,117,82
Q92804	TAF15	8	4	8	570,562,475,467,459,326,206,195
P16989	YBX3	7	4	6	330,327,326,251,224,220,169
P33240	CSTF2	7	7	3	499,475,468,388,373,308,303
Q13435	SF3B2	7	7	6	258,247,245,222,216,205,71
Q86YP4	GATAD2A	7	7	2	539,532,273,258,249,225,213
Q9BTC0	DIDO1	7	7	5	1993,1982,1882,1845,1835,1824,1775
P05783	KRT18	6	6	4	186,90,55,50,45,14
P05787	KRT8	6	4	3	454,149,148,47,32,23
P08727	KRT19	6	5	2	353,90,51,43,32,24
P09651	HNRNPA1	6	6	3	352,336,232,225,218,206
P31942	HNRNPH3	6	6	3	343,323,138,129,121,116
P61978	HNRNPK	6	5	3	325,316,305,286,271,268
Q07666	KHDRBS1	6	4	5	346,340,331,325,291,289
Q92841	DDX17	6	6	3	555,100,94,90,88,81
Q93074	MED12	6	5	6	1912,1910,1899,1862,1859,1854
O14686	KMT2D	5	4	4	3727,2881,2860,2443,2188
O75400	PRPF40A	5	5	3	52,51,31,9,2
P22626	HNRNPA2B1	5	5	4	238,228,213,203,200
P51610	HCFC1	5	4	3	1219,855,608,524,504
Q04637	EIF4G1	5	4	3	1042,1032,694,685,681
Q12830	BPTF	5	2	3	2191,2184,2162,2155,40
Q5T0Z8	C6orf132	5	4	5	1127,1119,1053,1044,1038
Q8NEZ4	KMT2C	5	2	5	4162,4156,4145,4139,2454
Q8TF74	WIPF2	5	5	0	430,365,356,321,310
Q96E39	RBMXL1	5	4	1	292,180,172,144,125
Q96QC0	PPP1R10	5	4	4	729,726,723,688,665
Q9NZB2	FAM120A	5	5	5	984,982,908,886,884
Q9ULX6	AKAP8L	5	5	3	237,208,185,179,171
Q9UPN9	TRIM33	5	4	5	591,577,568,555,515
Q9Y6Q9	NCOA3	5	4	4	1188,1177,1171,951,849
O00571	DDX3X	4	3	1	622,617,592,88
O43896	KIF1C	4	2	4	978,963,958,948
P14678	SNRPB	4	3	1	236,172,147,112
P31943	HNRNPH1	4	3	2	224,217,212,206
P35579	MYH9	4	3	1	1856,1855,1703,1107
P38159	RBMX	4	4	0	355,292,144,125
P52272	HNRNPM	4	4	1	496,272,60,56
P55795	HNRNPH2	4	3	2	224,217,212,206
Q14103	HNRNPD	4	4	2	282,280,278,272
Q16643	DBN1	4	3	3	354,336,291,286
Q5VT52	RPRD2	4	0	4	1460,1454,1430,1424
Q6PJG2	ELMSAN1	4	3	1	456,455,447,193
Q96PC5	mia2	4	1	4	1374,1365,1317,1308
Q9BUT9	MCRIP2	4	3	2	70,65,35,27
Q9H0L4	CSTF2T	4	4	0	461,396,316,311
Q9UJY1	HSPB8	4	4	3	86,78,71,65
O14497	ARID1A	3	3	0	1276,270,235
P02461	COL3A1	3	3	1	1064,562,536
P04264	KRT1	3	3	2	616,602,82
P06748	NPM1	3	3	2	291,277,45
P11940	PABPC1	3	3	1	506,493,432
P12270	TPR	3	3	2	2327,2165,2163
P35527	KRT9	3	3	0	490,478,63
P46783	RPS10	3	3	3	160,158,153
P49247	RPIA	3	3	2	52,46,42
P49327	FASN	3	3	0	2303,2294,2004
P51116	FXR2	3	3	1	434,432,399
P51991	HNRNPA3	3	3	2	377,376,161
P60709	ACTB	3	0	3	206,196,183
Q00839	HNRNPU	3	1	2	755,739,733
Q07955	SRSF1	3	1	2	109,97,93
Q13242	SRSF9	3	3	0	194,98,93
Q14686	NCOA6	3	2	3	1067,1058,1047
Q53GA4	PHLDA2	3	3	3	150,142,116
Q5TC82	RC3H1	3	3	1	734,729,597
Q86UU0	BCL9L	3	3	2	994,680,273
Q86V81	ALYREF	3	3	0	73,47,38
Q8IZ40	rcor2	3	2	3	498,491,479
Q8NC56	LEMD2	3	3	0	125,118,108
Q8TAP9	mplkip	3	3	2	126,117,37
Q92576	PHF3	3	3	2	1915,1911,1785
Q92615	LARP4B	3	3	0	495,493,463
Q96AE4	FUBP1	3	3	3	363,361,359
Q99569	PKP4	3	3	0	270,254,234
Q9BUJ2	HNRNPUL1	3	2	3	721,690,685
Q9H6K5	PRR36	3	1	3	1108,1093,1079
Q9HCM7	FBRSL1	3	3	0	906,905,899
Q9Y3X0	CCDC9	3	3	3	130,128,121
O00268	TAF4	2	1	2	435,424
O15047	SETD1A	2	2	0	1227,375
O60244	MED14	2	2	1	1146,1123
O95429	bag4	2	2	0	201,108
O95486	sec24a	2	2	2	232,222
O95793	STAU1	2	1	1	115,108
O95936	EOMES	2	2	0	583,578
P04350	TUBB4A	2	2	1	251,241
P05388	RPLP0	2	2	2	112,99
P07437	TUBB	2	2	1	251,241
P07814	EPRS	2	1	1	1152,149
P19338	NCL	2	2	0	597,561
P22830	FECH	2	2	0	215,208
P23246	SFPQ	2	2	1	693,681
P25685	DNAJB1	2	2	0	119,109
P30041	PRDX6	2	2	0	108,106
P30291	WEE1	2	2	0	157,152
P35580	MYH10	2	0	2	1424,18
P36578	RPL4	2	2	0	97,71
P48634	PRRC2A	2	1	1	738,296
P49792	RANBP2	2	2	1	1096,1016
P68371	TUBB4B	2	2	1	251,241
Q13283	G3BP1	2	1	1	460,447
Q13310	PABPC4	2	1	2	518,509
Q13885	TUBB2A	2	2	1	251,241
Q15468	STIL	2	0	2	15,9
Q15735	INPP5J	2	1	1	65,56
Q16594	TAF9	2	2	2	128,119
Q16630	CPSF6	2	1	1	204,202
Q1KMD3	HNRNPUL2	2	1	1	738,684
Q3KR16	PLEKHG6	2	2	0	67,61
Q6NXT4	SLC30A6	2	2	1	455,449
Q6SPF0	SAMD1	2	2	0	197,170
Q6ZRI6	c15orf39	2	1	1	366,236
Q6ZRS2	SRCAP	2	2	0	3226,3224
Q7Z406	MYH14	2	2	2	1346,1322
Q8IX03	WWC1	2	2	1	944,941
Q8N3J3	c17orf53	2	1	2	337,295
Q8N9Z2	CCDC71L	2	2	0	122,118
Q8NE71	ABCF1	2	2	2	844,842
Q8NEY1	NAV1	2	2	0	692,688
Q8NF64	ZMIZ2	2	1	2	262,245
Q8NFD5	ARID1B	2	0	2	557,525
Q8TF68	ZNF384	2	2	0	194,192
Q8WUM4	PDCD6IP	2	2	1	757,745
Q92734	TFG	2	1	1	400,385
Q92793	CREBBP	2	2	0	2366,220
Q92934	BAD	2	2	0	161,157
Q92945	KHSRP	2	2	0	413,411
Q96DH6	MSI2	2	2	2	199,197
Q96FF7	misp3	2	1	1	88,40
Q96PK6	RBM14	2	2	0	274,238
Q96PV6	LENG8	2	1	2	382,374
Q99590	SCAF11	2	2	0	1096,976
Q99729	HNRNPAB	2	1	1	248,245
Q9BRQ0	PYGO2	2	2	0	131,130
Q9BU76	c1orf35	2	2	0	10,6
Q9BVA1	TUBB2B	2	2	1	251,241
Q9H0E3	SAP130	2	1	1	444,232
Q9HBD1	RC3H2	2	2	2	638,635
Q9NRJ4	TULP4	2	0	2	1006,950
Q9NVW2	RLIM	2	2	0	364,360
Q9NXZ2	Ddx43	2	2	0	50,47
Q9NYL2	ZAK	2	2	0	672,670
Q9P270	SLAIN2	2	2	0	551,538
Q9P2D1	CHD7	2	1	1	286,148
Q9P2M7	CGN	2	2	0	188,15
Q9P2N5	RBM27	2	1	1	427,411
Q9UN86	G3BP2	2	2	0	476,468
Q9Y2H5	PLEKHA6	2	2	0	339,335
Q9Y446	PKP3	2	2	0	277,261
Q9Y580	RBM7	2	2	0	201,190
Q9Y618	NCOR2	2	2	0	1711,1653
A6NHQ4	C17orf96	1	0	1	9
A7KAX9	ARHGAP32	1	0	1	1695
A8MYP8	ODF3B	1	0	1	122
O00512	BCL9	1	1	0	1254
O00712	NFIB	1	0	1	388
O14556	GAPDHS	1	1	0	306
O14908	GIPC1	1	0	1	240
O15164	TRIM24	1	0	1	539
O15446	CD3EAP	1	1	1	162
O43237	DYNC1LI2	1	1	0	386
O43464	HTRA2	1	0	1	80
O43516	WIPF1	1	0	1	33
O43572	AKAP10	1	1	0	2
O43809	NUDT21	1	1	0	15
O43823	AKAP8	1	1	0	109
O43824	GTPBP6	1	1	0	55
O43920	NDUFS5	1	0	1	32
O75127	PTCD1	1	0	1	235
O75534	CSDE1	1	1	0	674
O75937	DNAJC8	1	1	0	243
O75940	SMNDC1	1	1	0	184
O94842	TOX4	1	0	1	481
O94875	SORBS2	1	0	1	930
O94906	PRPF6	1	1	0	23
O95365	ZBTB7A	1	1	0	504
O95373	IPO7	1	1	0	972
O95835	LATS1	1	1	0	259
O95983	MBD3	1	0	1	51
O96013	PAK4	1	1	0	126
P00505	GOT2	1	1	1	236
P02538	KRT6A	1	1	0	42
P04040	CAT	1	1	0	47
P07737	PFN1	1	1	0	89
P07858	CTSB	1	1	0	331
P07900	HSP90AA1	1	1	0	201
P07910	HNRNPC	1	1	0	135
P07951	TPM2	1	1	0	160
P08238	HSP90AB1	1	1	0	196
P08572	COL4A2	1	1	0	1409
P08651	nfic	1	0	1	451
P09012	SNRPA	1	1	0	152
P0CJ78	znf865	1	1	0	164
P0DMV9	HSPA1A	1	1	0	469
P11177	PDHB	1	1	0	145
P12814	ACTN1	1	1	1	232
P13667	PDIA4	1	1	0	594
P14618	PKM	1	0	1	106
P14866	HNRNPL	1	0	1	46
P18887	XRCC1	1	0	1	379
P19012	KRT15	1	1	0	115
P20042	EIF2S2	1	0	1	231
P20290	BTF3	1	1	0	13
P20700	LMNB1	1	1	0	14
P23443	RPS6KB1	1	1	0	459
P26373	RPL13	1	1	0	158
P27448	MARK3	1	1	0	599
P28702	RXRB	1	1	0	25
P29401	TKT	1	1	1	101
P31276	HOXC13	1	0	1	133
P34897	SHMT2	1	1	0	416
P35908	KRT2	1	1	0	603
P37802	TAGLN2	1	1	0	196
P40337	VHL	1	1	0	79
P42224	STAT1	1	1	1	31
P42356	PI4KA	1	1	0	1158
P45985	MAP2K4	1	1	1	58
P46100	ATRX	1	0	1	2474
P48382	RFX5	1	0	1	328
P49368	CCT3	1	1	0	5
P49790	NUP153	1	1	0	274
P49848	TAF6	1	1	0	524
P51659	HSD17B4	1	1	0	542
P52597	HNRNPF	1	1	0	212
P52926	hmga2	1	1	1	27
P55055	NR1H2	1	1	0	126
P55265	ADAR	1	0	1	26
P55345	PRMT2	1	1	0	72
P56545	CTBP2	1	0	1	22
P57740	NUP107	1	1	0	60
P58005	SESN3	1	1	0	3
P58107	EPPK1	1	0	1	506
P61313	RPL15	1	1	0	162
P61960	UFM1	1	1	0	15
P62995	TRA2B	1	1	0	271
P63162	SNRPN	1	0	1	236
P63244	RACK1	1	1	0	245
P67809	YBX1	1	1	0	199
P68032	ACTC1	1	1	0	198
P68363	TUBA1B	1	1	1	390
P68431	HIST1H3A	1	1	0	64
P78344	EIF4G2	1	1	0	360
P84243	H3F3A	1	1	0	64
Q01081	U2AF1	1	1	0	165
Q01085	TIAL1	1	0	1	166
Q01130	SRSF2	1	1	0	55
Q01167	FOXK2	1	1	0	144
Q01831	XPC	1	1	0	58
Q01844	EWSR1	1	0	1	464
Q02080	BORCS8-MEF2B	1	0	1	219
Q04726	TLE3	1	1	1	6
Q06787	FMR1	1	1	0	471
Q06830	PRDX1	1	1	0	110
Q08211	DHX9	1	1	0	1235
Q09472	EP300	1	1	0	2330
Q12815	TROAP	1	1	0	13
Q12906	ILF3	1	1	0	815
Q13155	AIMP2	1	1	1	26
Q13207	TBX2	1	1	0	672
Q13247	SRSF6	1	1	0	85
Q13303	KCNAB2	1	0	1	28
Q13443	ADAM9	1	1	0	772
Q13509	TUBB3	1	1	0	156
Q13595	TRA2A	1	1	1	267
Q13950	RUNX2	1	0	1	267
Q14247	CTTN	1	1	0	119
Q14444	CAPRIN1	1	0	1	619
Q14498	RBM39	1	1	0	96
Q14687	GSE1	1	1	0	993
Q14781	CBX2	1	1	0	247
Q15020	SART3	1	1	0	906
Q15025	TNIP1	1	0	1	599
Q15149	PLEC	1	1	0	3039
Q15233	NONO	1	1	0	456
Q15788	NCOA1	1	0	1	1131
Q16637	SMN1	1	1	0	204
Q29RF7	PDS5A	1	1	0	1235
Q2M2I5	KRT24	1	1	0	150
Q2YD98	UVSSA	1	0	1	643
Q53ET0	CRTC2	1	0	1	161
Q58WW2	DCAF6	1	1	0	364
Q5BKZ1	ZNF326	1	1	0	138
Q5H9F3	BCORL1	1	1	0	816
Q5JVS0	HABP4	1	1	0	70
Q5PRF9	SAMD4B	1	0	1	602
Q5T200	ZC3H13	1	0	1	66
Q5VTE6	ANGEL2	1	0	1	79
Q5VV41	ARHGEF16	1	0	1	155
Q63ZY3	KANK2	1	0	1	117
Q6GMV3	PTRHD1	1	1	0	3
Q6KB66	KRT80	1	1	0	35
Q6N021	TET2	1	0	1	1682
Q6NXG1	ESRP1	1	1	0	582
Q6P2H3	CEP85	1	1	0	277
Q6P5Q4	LMOD2	1	0	1	457
Q6PEY2	TUBA3E	1	1	0	390
Q6W2J9	BCOR	1	1	0	655
Q6ZRV2	fam83h	1	1	0	532
Q6ZSY5	PPP1R3F	1	1	0	12
Q71DI3	HIST2H3C	1	1	0	64
Q71RC2	LARP4	1	1	0	680
Q76L83	ASXL2	1	1	0	639
Q7KZI7	MARK2	1	1	0	589
Q7L2J0	MEPCE	1	0	1	150
Q7L4I2	RSRC2	1	1	0	418
Q7Z403	TMC6	1	1	0	94
Q7Z434	MAVS	1	1	0	232
Q7Z5J4	RAI1	1	1	0	249
Q7Z6J9	TSEN54	1	1	0	316
Q7Z6Z7	HUWE1	1	1	0	3149
Q86SX6	GLRX5	1	1	0	17
Q86U42	PABPN1	1	1	0	238
Q86US8	SMG6	1	1	0	512
Q86UW9	DTX2	1	0	1	260
Q86VM9	ZC3H18	1	1	1	239
Q86YR5	GPSM1	1	1	0	421
Q8IUE6	HIST2H2AB	1	1	0	89
Q8IVT2	MISP	1	0	1	6
Q8IVU3	HERC6	1	0	1	52
Q8IWZ8	SUGP1	1	1	0	633
Q8N163	CCAR2	1	1	0	206
Q8N1G0	ZNF687	1	1	0	1101
Q8N335	GPD1L	1	1	0	335
Q8N5A5	ZGPAT	1	1	0	370
Q8N8D1	PDCD7	1	1	0	72
Q8NBF6	AVL9	1	1	0	588
Q8ND83	SLAIN1	1	1	1	471
Q8NFW8	CMAS	1	1	0	16
Q8NI36	WDR36	1	1	1	800
Q8TB72	PUM2	1	1	0	674
Q8TER5	ARHGEF40	1	1	0	983
Q8WYB5	KAT6B	1	0	1	1912
Q92530	PSMF1	1	1	0	231
Q92540	SMG7	1	1	0	910
Q92547	TOPBP1	1	0	1	1096
Q92686	NRGN	1	1	0	68
Q92750	TAF4B	1	0	1	87
Q96BD5	PHF21A	1	0	1	262
Q96DU7	ITPKC	1	1	0	30
Q96EV2	RBM33	1	0	1	678
Q96F45	ZNF503	1	0	1	636
Q96G74	OTUD5	1	1	0	32
Q96GM5	SMARCD1	1	0	1	88
Q96I24	FUBP3	1	1	0	408
Q96JK9	MAML3	1	1	1	996
Q96JM3	CHAMP1	1	1	0	420
Q96KP4	CNDP2	1	1	0	159
Q96L91	EP400	1	1	0	1618
Q96PG8	BBC3	1	1	0	162
Q96Q04	lmtk3	1	1	0	490
Q96Q15	SMG1	1	1	0	50
Q96T58	SPEN	1	1	0	3312
Q99456	KRT12	1	1	0	135
Q99501	GAS2L1	1	1	0	642
Q99575	POP1	1	1	0	137
Q9BQE3	TUBA1C	1	1	0	390
Q9BTD8	RBM42	1	1	0	130
Q9BUN8	DERL1	1	1	0	214
Q9BUQ8	DDX23	1	0	1	253
Q9BWW4	SSBP3	1	1	0	202
Q9BXB5	OSBPL10	1	1	0	38
Q9BXP5	SRRT	1	1	0	840
Q9BYD3	MRPL4	1	1	0	281
Q9BYJ9	YTHDF1	1	1	0	327
Q9BZZ5	API5	1	0	1	500
Q9C0C7	AMBRA1	1	0	1	226
Q9H0H5	RACGAP1	1	1	1	402
Q9H201	EPN3	1	0	1	546
Q9H2P0	ADNP	1	1	0	296
Q9H2U1	DHX36	1	1	0	251
Q9H307	PNN	1	0	1	54
Q9H3P2	NELFA	1	1	0	238
Q9H4B6	SAV1	1	1	0	75
Q9H4M7	PLEKHA4	1	1	0	737
Q9H6K4	OPA3	1	1	0	55
Q9H7E9	c8orf33	1	1	0	27
Q9H7S9	ZNF703	1	1	1	580
Q9H7U1	CCSER2	1	0	1	262
Q9HAH7	FBRS	1	0	1	57
Q9HCD6	TANC2	1	0	1	1563
Q9NPI6	DCP1A	1	0	1	376
Q9NR12	PDLIM7	1	1	1	103
Q9NR30	DDX21	1	1	0	725
Q9NRA8	EIF4ENIF1	1	1	0	607
Q9NSE4	iars2	1	0	1	26
Q9NUL3	STAU2	1	0	1	137
Q9NX05	FAM120C	1	1	0	55
Q9NXH9	TRMT1	1	1	0	562
Q9NYV4	CDK12	1	1	0	1404
Q9P206	KIAA1522	1	1	0	876
Q9P291	ARMCX1	1	1	0	148
Q9P2E3	ZNFX1	1	1	0	44
Q9UHJ6	shpk	1	1	0	426
Q9UI15	TAGLN3	1	1	0	196
Q9UID6	ZNF639	1	0	1	17
Q9UIW0	VAX2	1	1	0	58
Q9UKV3	ACIN1	1	0	1	29
Q9UL46	PSME2	1	1	0	8
Q9ULR3	PPM1H	1	1	0	213
Q9UM47	NOTCH3	1	1	0	2078
Q9UPA5	BSN	1	1	0	2351
Q9UPQ9	TNRC6B	1	1	0	1623
Q9UPU9	SAMD4A	1	1	0	573
Q9Y2W1	THRAP3	1	1	0	115
Q9Y3R0	GRIP1	1	1	0	435
Q9Y3Y2	CHTOP	1	0	1	128
Q9Y4F5	CEP170B	1	1	0	781
Q9Y4H2	IRS2	1	0	1	396
Q9Y520	PRRC2C	1	1	0	2719
Q9Y570	PPME1	1	1	0	16
Q9Y5S2	CDC42BPB	1	1	0	476
Q9Y6K5	OAS3	1	1	0	464

## Sheet: CARM1 methylome
Arginine methylation sites with methylation signals abolished in CARM1 KO cells
384 proteins	gene name	total methylation sites	mono	di	sites
Q9C0J8	WDR33	12	11	3	1315,1308,1305,1257,1146,1144,1121,1071,1067,1035,1030,915
O94913	PCF11	11	5	11	1104,1093,1086,1074,1065,1062,1051,877,864,833,820
P0CG12	CHTF8	9	7	6	387,308,280,266,239,225,160,146,5
Q9H0D6	XRN2	9	7	3	922,921,895,883,880,870,864,847,824
Q9UQ35	SRRM2	9	9	2	2392,2384,2370,2342,2288,2274,2246,2231,2221
P49750	YLPM1	8	4	7	1541,831,794,789,784,766,761,758
Q15654	TRIP6	8	7	3	258,238,236,214,205,85,43,25
Q8WUF5	PPP1R13L	8	6	4	400,362,351,167,137,122,117,82
P16989	YBX3	7	4	6	330,327,326,251,224,220,169
P18583	SON	7	4	3	1031,1022,1015,996,989,950,943
Q13435	SF3B2	7	7	6	258,247,245,222,216,205,71
Q86YP4	GATAD2A	7	7	2	539,532,273,258,249,225,213
P05787	KRT8	6	4	3	454,149,148,47,32,23
P09651	HNRNPA1	6	4	3	352,336,232,225,218,206
P31942	HNRNPH3	6	6	3	343,323,138,129,121,116
P33240	CSTF2	6	6	3	499,475,468,388,373,303
Q93074	MED12	6	5	6	1912,1910,1899,1862,1859,1854
Q9BTC0	DIDO1	6	6	5	1993,1982,1845,1835,1824,1775
O14686	KMT2D	5	4	4	3727,2881,2860,2443,2188
O75400	PRPF40A	5	4	3	52,51,31,9,2
P05783	KRT18	5	5	3	186,90,50,45,14
P08727	KRT19	5	5	1	90,51,43,32,24
P51610	HCFC1	5	4	3	1219,855,608,524,504
P61978	HNRNPK	5	4	3	325,316,305,271,268
Q07666	KHDRBS1	5	3	3	340,331,325,291,289
Q5T0Z8	C6orf132	5	4	5	1127,1119,1053,1044,1038
Q8TF74	WIPF2	5	5	0	430,365,356,321,310
Q92841	DDX17	5	5	3	555,94,90,88,81
Q96QC0	PPP1R10	5	4	4	729,726,723,688,665
Q9NZB2	FAM120A	5	5	5	984,982,908,886,884
Q9UPN9	TRIM33	5	4	5	591,577,568,555,515
Q9Y6Q9	NCOA3	5	4	4	1188,1177,1171,951,849
O43896	KIF1C	4	2	4	978,963,958,948
P35579	MYH9	4	3	1	1856,1855,1703,1107
P52272	HNRNPM	4	4	1	496,272,60,56
Q12830	BPTF	4	1	3	2191,2184,2162,2155
Q14103	HNRNPD	4	4	2	282,280,278,272
Q16643	DBN1	4	3	3	354,336,291,286
Q5VT52	RPRD2	4	0	4	1460,1454,1430,1424
Q6PJG2	ELMSAN1	4	3	1	456,455,447,193
Q8NEZ4	KMT2C	4	2	4	4162,4156,4145,4139
Q96PC5	mia2	4	1	4	1374,1365,1317,1308
Q9BUT9	MCRIP2	4	3	2	70,65,35,27
Q9H0L4	CSTF2T	4	4	0	461,396,316,311
O00571	DDX3X	3	2	1	622,617,592
O14497	ARID1A	3	3	0	1276,270,235
P02461	COL3A1	3	3	1	1064,562,536
P06748	NPM1	3	3	2	291,277,45
P12270	TPR	3	3	2	2327,2165,2163
P46783	RPS10	3	3	3	160,158,153
P49247	RPIA	3	3	2	52,46,42
P49327	FASN	3	3	0	2303,2294,2004
P51116	FXR2	3	3	1	434,432,399
P60709	ACTB	3	0	3	206,196,183
Q00839	HNRNPU	3	1	2	755,739,733
Q07955	SRSF1	3	1	2	109,97,93
Q14686	NCOA6	3	2	3	1067,1058,1047
Q53GA4	PHLDA2	3	3	3	150,142,116
Q5TC82	RC3H1	3	3	1	734,729,597
Q86UU0	BCL9L	3	3	2	994,680,273
Q8IZ40	rcor2	3	2	3	498,491,479
Q8NC56	LEMD2	3	3	0	125,118,108
Q8TAP9	mplkip	3	3	2	126,117,37
Q92576	PHF3	3	3	2	1915,1911,1785
Q92804	TAF15	3	2	2	467,459,326
Q96AE4	FUBP1	3	3	3	363,361,359
Q96E39	RBMXL1	3	2	1	180,172,125
Q99569	PKP4	3	3	0	270,254,234
Q9BUJ2	HNRNPUL1	3	2	3	721,690,685
Q9H6K5	PRR36	3	1	3	1108,1093,1079
Q9HCM7	FBRSL1	3	3	0	906,905,899
Q9UJY1	HSPB8	3	3	3	86,78,71
Q9ULX6	AKAP8L	3	3	3	185,179,171
Q9Y3X0	CCDC9	3	3	3	130,128,121
O00268	TAF4	2	1	2	435,424
O15047	SETD1A	2	2	0	1227,375
O60244	MED14	2	2	1	1146,1123
O95429	bag4	2	2	0	201,108
O95486	sec24a	2	2	2	232,222
O95793	STAU1	2	1	1	115,108
O95936	EOMES	2	2	0	583,578
P04264	KRT1	2	2	2	616,602
P04350	TUBB4A	2	2	1	251,241
P05388	RPLP0	2	2	2	112,99
P07437	TUBB	2	2	1	251,241
P07814	EPRS	2	1	1	1152,149
P11940	PABPC1	2	2	1	506,493
P19338	NCL	2	2	0	597,561
P22830	FECH	2	2	0	215,208
P25685	DNAJB1	2	2	0	119,109
P30041	PRDX6	2	2	0	108,106
P30291	WEE1	2	2	0	157,152
P35580	MYH10	2	0	2	1424,18
P38159	RBMX	2	2	0	355,125
P48634	PRRC2A	2	1	1	738,296
P49792	RANBP2	2	2	1	1096,1016
P68371	TUBB4B	2	2	1	251,241
Q04637	EIF4G1	2	2	0	685,681
Q13242	SRSF9	2	2	0	98,93
Q13283	G3BP1	2	1	1	460,447
Q13310	PABPC4	2	1	2	518,509
Q13885	TUBB2A	2	2	1	251,241
Q15468	STIL	2	0	2	15,9
Q15735	INPP5J	2	1	1	65,56
Q16594	TAF9	2	2	0	128,119
Q16630	CPSF6	2	1	1	204,202
Q1KMD3	HNRNPUL2	2	1	1	738,684
Q3KR16	PLEKHG6	2	2	0	67,61
Q6NXT4	SLC30A6	2	2	1	455,449
Q6SPF0	SAMD1	2	2	0	197,170
Q6ZRI6	c15orf39	2	1	1	366,236
Q6ZRS2	SRCAP	2	2	0	3226,3224
Q7Z406	MYH14	2	2	2	1346,1322
Q8IX03	WWC1	2	2	1	944,941
Q8N9Z2	CCDC71L	2	2	0	122,118
Q8NE71	ABCF1	2	2	2	844,842
Q8NEY1	NAV1	2	2	0	692,688
Q8NF64	ZMIZ2	2	1	2	262,245
Q8NFD5	ARID1B	2	0	2	557,525
Q8TF68	ZNF384	2	2	0	194,192
Q8WUM4	PDCD6IP	2	2	1	757,745
Q92793	CREBBP	2	2	0	2366,220
Q96DH6	MSI2	2	2	2	199,197
Q96FF7	misp3	2	1	1	88,40
Q96PK6	RBM14	2	2	0	274,238
Q96PV6	LENG8	2	1	2	382,374
Q9BRQ0	PYGO2	2	2	0	131,130
Q9BU76	c1orf35	2	2	0	10,6
Q9BVA1	TUBB2B	2	2	1	251,241
Q9H0E3	SAP130	2	1	1	444,232
Q9HBD1	RC3H2	2	2	2	638,635
Q9NRJ4	TULP4	2	0	2	1006,950
Q9NXZ2	Ddx43	2	2	0	50,47
Q9P270	SLAIN2	2	2	0	551,538
Q9P2D1	CHD7	2	1	1	286,148
Q9P2M7	CGN	2	2	0	188,15
Q9P2N5	RBM27	2	1	1	427,411
Q9Y446	PKP3	2	2	0	277,261
Q9Y580	RBM7	2	2	0	201,190
Q9Y618	NCOR2	2	2	0	1711,1653
A6NHQ4	C17orf96	1	0	1	9
A7KAX9	ARHGAP32	1	0	1	1695
A8MYP8	ODF3B	1	0	1	122
O00512	BCL9	1	1	0	1254
O00712	NFIB	1	0	1	388
O14556	GAPDHS	1	1	0	306
O14908	GIPC1	1	0	1	240
O15164	TRIM24	1	0	1	539
O15446	CD3EAP	1	1	1	162
O43237	DYNC1LI2	1	1	0	386
O43464	HTRA2	1	0	1	80
O43516	WIPF1	1	0	1	33
O43572	AKAP10	1	1	0	2
O43809	NUDT21	1	1	0	15
O43823	AKAP8	1	1	0	109
O43824	GTPBP6	1	1	0	55
O43920	NDUFS5	1	0	1	32
O75127	PTCD1	1	0	1	235
O75534	CSDE1	1	1	0	674
O75937	DNAJC8	1	1	0	243
O75940	SMNDC1	1	1	0	184
O94842	TOX4	1	0	1	481
O94875	SORBS2	1	0	1	930
O94906	PRPF6	1	1	0	23
O95365	ZBTB7A	1	1	0	504
O95373	IPO7	1	1	0	972
O95835	LATS1	1	1	0	259
O95983	MBD3	1	0	1	51
O96013	PAK4	1	1	0	126
P00505	GOT2	1	1	1	236
P02538	KRT6A	1	1	0	42
P04040	CAT	1	1	0	47
P07737	PFN1	1	1	0	89
P07858	CTSB	1	1	0	331
P07900	HSP90AA1	1	1	0	201
P07910	HNRNPC	1	1	0	135
P07951	TPM2	1	1	0	160
P08238	HSP90AB1	1	1	0	196
P08572	COL4A2	1	1	0	1409
P08651	nfic	1	0	1	451
P09012	SNRPA	1	1	0	152
P0CJ78	znf865	1	1	0	164
P0DMV9	HSPA1A	1	1	0	469
P11177	PDHB	1	1	0	145
P12814	ACTN1	1	1	1	232
P13667	PDIA4	1	1	0	594
P14618	PKM	1	0	1	106
P14678	SNRPB	1	0	1	236
P14866	HNRNPL	1	0	1	46
P18887	XRCC1	1	0	1	379
P19012	KRT15	1	1	0	115
P20042	EIF2S2	1	0	1	231
P20700	LMNB1	1	1	0	14
P22626	HNRNPA2B1	1	1	0	200
P23443	RPS6KB1	1	1	0	459
P26373	RPL13	1	1	0	158
P28702	RXRB	1	1	0	25
P29401	TKT	1	1	1	101
P31276	HOXC13	1	0	1	133
P31943	HNRNPH1	1	1	0	212
P34897	SHMT2	1	1	0	416
P35527	KRT9	1	1	0	63
P35908	KRT2	1	1	0	603
P37802	TAGLN2	1	1	0	196
P40337	VHL	1	1	0	79
P42224	STAT1	1	1	1	31
P42356	PI4KA	1	1	0	1158
P45985	MAP2K4	1	1	1	58
P46100	ATRX	1	0	1	2474
P48382	RFX5	1	0	1	328
P49368	CCT3	1	1	0	5
P49790	NUP153	1	1	0	274
P49848	TAF6	1	1	0	524
P51659	HSD17B4	1	1	0	542
P51991	HNRNPA3	1	1	0	161
P52926	hmga2	1	1	1	27
P55265	ADAR	1	0	1	26
P55345	PRMT2	1	1	0	72
P55795	HNRNPH2	1	1	0	212
P56545	CTBP2	1	0	1	22
P57740	NUP107	1	1	0	60
P58107	EPPK1	1	0	1	506
P61313	RPL15	1	1	0	162
P61960	UFM1	1	1	0	15
P62995	TRA2B	1	1	0	271
P63162	SNRPN	1	0	1	236
P63244	RACK1	1	1	0	245
P67809	YBX1	1	1	0	199
P68032	ACTC1	1	1	0	198
P68363	TUBA1B	1	1	1	390
P68431	HIST1H3A	1	1	0	64
P78344	EIF4G2	1	1	0	360
P84243	H3F3A	1	1	0	64
Q01081	U2AF1	1	1	0	165
Q01085	TIAL1	1	0	1	166
Q01130	SRSF2	1	1	0	55
Q01167	FOXK2	1	1	0	144
Q01831	XPC	1	1	0	58
Q01844	EWSR1	1	0	1	464
Q02080	BORCS8-MEF2B	1	0	1	219
Q04726	TLE3	1	0	1	6
Q06787	FMR1	1	1	0	471
Q06830	PRDX1	1	1	0	110
Q09472	EP300	1	1	0	2330
Q12815	TROAP	1	1	0	13
Q12906	ILF3	1	1	0	815
Q13155	AIMP2	1	1	1	26
Q13207	TBX2	1	1	0	672
Q13247	SRSF6	1	1	0	85
Q13303	KCNAB2	1	0	1	28
Q13443	ADAM9	1	1	0	772
Q13509	TUBB3	1	1	0	156
Q13595	TRA2A	1	1	1	267
Q13950	RUNX2	1	0	1	267
Q14687	GSE1	1	1	0	993
Q15020	SART3	1	1	0	906
Q15025	TNIP1	1	0	1	599
Q15149	PLEC	1	1	0	3039
Q15233	NONO	1	1	0	456
Q15788	NCOA1	1	0	1	1131
Q16637	SMN1	1	1	0	204
Q29RF7	PDS5A	1	1	0	1235
Q2M2I5	KRT24	1	1	0	150
Q53ET0	CRTC2	1	0	1	161
Q58WW2	DCAF6	1	1	0	364
Q5BKZ1	ZNF326	1	1	0	138
Q5H9F3	BCORL1	1	1	0	816
Q5PRF9	SAMD4B	1	0	1	602
Q5T200	ZC3H13	1	0	1	66
Q5VTE6	ANGEL2	1	0	1	79
Q5VV41	ARHGEF16	1	0	1	155
Q63ZY3	KANK2	1	0	1	117
Q6GMV3	PTRHD1	1	1	0	3
Q6KB66	KRT80	1	1	0	35
Q6N021	TET2	1	0	1	1682
Q6NXG1	ESRP1	1	1	0	582
Q6P2H3	CEP85	1	1	0	277
Q6P5Q4	LMOD2	1	0	1	457
Q6PEY2	TUBA3E	1	1	0	390
Q6W2J9	BCOR	1	1	0	655
Q6ZRV2	fam83h	1	1	0	532
Q6ZSY5	PPP1R3F	1	1	0	12
Q71DI3	HIST2H3C	1	1	0	64
Q71RC2	LARP4	1	1	0	680
Q76L83	ASXL2	1	1	0	639
Q7KZI7	MARK2	1	1	0	589
Q7L2J0	MEPCE	1	0	1	150
Q7L4I2	RSRC2	1	1	0	418
Q7Z434	MAVS	1	1	0	232
Q7Z5J4	RAI1	1	1	0	249
Q7Z6J9	TSEN54	1	1	0	316
Q7Z6Z7	HUWE1	1	1	0	3149
Q86SX6	GLRX5	1	1	0	17
Q86US8	SMG6	1	1	0	512
Q86UW9	DTX2	1	0	1	260
Q86V81	ALYREF	1	1	0	73
Q86VM9	ZC3H18	1	1	1	239
Q86YR5	GPSM1	1	1	0	421
Q8IUE6	HIST2H2AB	1	1	0	89
Q8IVT2	MISP	1	0	1	6
Q8IVU3	HERC6	1	0	1	52
Q8IWZ8	SUGP1	1	1	0	633
Q8N163	CCAR2	1	1	0	206
Q8N1G0	ZNF687	1	1	0	1101
Q8N335	GPD1L	1	1	0	335
Q8N3J3	c17orf53	1	1	1	295
Q8N5A5	ZGPAT	1	1	0	370
Q8N8D1	PDCD7	1	1	0	72
Q8NBF6	AVL9	1	1	0	588
Q8ND83	SLAIN1	1	1	1	471
Q8NFW8	CMAS	1	1	0	16
Q8NI36	WDR36	1	1	1	800
Q8TB72	PUM2	1	1	0	674
Q8TER5	ARHGEF40	1	1	0	983
Q8WYB5	KAT6B	1	0	1	1912
Q92530	PSMF1	1	1	0	231
Q92540	SMG7	1	1	0	910
Q92547	TOPBP1	1	0	1	1096
Q92615	LARP4B	1	1	0	463
Q92750	TAF4B	1	0	1	87
Q92945	KHSRP	1	1	0	411
Q96BD5	PHF21A	1	0	1	262
Q96EV2	RBM33	1	0	1	678
Q96F45	ZNF503	1	0	1	636
Q96GM5	SMARCD1	1	0	1	88
Q96I24	FUBP3	1	1	0	408
Q96JK9	MAML3	1	1	1	996
Q96JM3	CHAMP1	1	1	0	420
Q96KP4	CNDP2	1	1	0	159
Q96L91	EP400	1	1	0	1618
Q96PG8	BBC3	1	1	0	162
Q96Q04	lmtk3	1	1	0	490
Q96Q15	SMG1	1	1	0	50
Q96T58	SPEN	1	1	0	3312
Q99456	KRT12	1	1	0	135
Q99575	POP1	1	1	0	137
Q99590	SCAF11	1	1	0	1096
Q9BQE3	TUBA1C	1	1	0	390
Q9BTD8	RBM42	1	1	0	130
Q9BUQ8	DDX23	1	0	1	253
Q9BWW4	SSBP3	1	1	0	202
Q9BXB5	OSBPL10	1	1	0	38
Q9BXP5	SRRT	1	1	0	840
Q9BYD3	MRPL4	1	1	0	281
Q9BYJ9	YTHDF1	1	1	0	327
Q9BZZ5	API5	1	0	1	500
Q9C0C7	AMBRA1	1	0	1	226
Q9H0H5	RACGAP1	1	1	1	402
Q9H201	EPN3	1	0	1	546
Q9H2U1	DHX36	1	1	0	251
Q9H307	PNN	1	0	1	54
Q9H3P2	NELFA	1	1	0	238
Q9H4B6	SAV1	1	1	0	75
Q9H4M7	PLEKHA4	1	1	0	737
Q9H6K4	OPA3	1	1	0	55
Q9H7E9	c8orf33	1	1	0	27
Q9H7S9	ZNF703	1	1	1	580
Q9H7U1	CCSER2	1	0	1	262
Q9HCD6	TANC2	1	0	1	1563
Q9NPI6	DCP1A	1	0	1	376
Q9NR12	PDLIM7	1	1	1	103
Q9NRA8	EIF4ENIF1	1	1	0	607
Q9NSE4	iars2	1	0	1	26
Q9NUL3	STAU2	1	0	1	137
Q9NX05	FAM120C	1	1	0	55
Q9NXH9	TRMT1	1	1	0	562
Q9NYV4	CDK12	1	1	0	1404
Q9P206	KIAA1522	1	1	0	876
Q9P291	ARMCX1	1	1	0	148
Q9P2E3	ZNFX1	1	1	0	44
Q9UI15	TAGLN3	1	1	0	196
Q9UIW0	VAX2	1	1	0	58
Q9UKV3	ACIN1	1	0	1	29
Q9UL46	PSME2	1	1	0	8
Q9ULR3	PPM1H	1	1	0	213
Q9UPA5	BSN	1	1	0	2351
Q9UPQ9	TNRC6B	1	1	0	1623
Q9UPU9	SAMD4A	1	1	0	573
Q9Y2W1	THRAP3	1	1	0	115
Q9Y3R0	GRIP1	1	1	0	435
Q9Y4F5	CEP170B	1	1	0	781
Q9Y520	PRRC2C	1	1	0	2719
Q9Y5S2	CDC42BPB	1	1	0	476
Q9Y6K5	OAS3	1	1	0	464

## Sheet: CARM1 exclusive
Proteins with methylation signals on all its arginine methylation sites abolished in CARM1 KO cells
241 proteins	gene name	total methylation sites	mono	di	sites
Q86YP4	GATAD2A	7	7	2	539,532,273,258,249,225,213
Q93074	MED12	6	5	6	1912,1910,1899,1862,1859,1854
O75400	PRPF40A	5	4	3	52,51,31,9,2
Q9Y6Q9	NCOA3	5	4	4	1188,1177,1171,951,849
P35579	MYH9	4	3	1	1856,1855,1703,1107
Q16643	DBN1	4	3	3	354,336,291,286
Q5VT52	RPRD2	4	0	4	1460,1454,1430,1424
Q6PJG2	ELMSAN1	4	3	1	456,455,447,193
Q9BUT9	MCRIP2	4	3	2	70,65,35,27
Q9H0L4	CSTF2T	4	4	0	461,396,316,311
O14497	ARID1A	3	3	0	1276,270,235
P02461	COL3A1	3	3	1	1064,562,536
P06748	NPM1	3	3	2	291,277,45
P46783	RPS10	3	3	3	160,158,153
P49247	RPIA	3	3	2	52,46,42
P51116	FXR2	3	3	1	434,432,399
P60709	ACTB	3	0	3	206,196,183
Q14686	NCOA6	3	2	3	1067,1058,1047
Q53GA4	PHLDA2	3	3	3	150,142,116
Q5TC82	RC3H1	3	3	1	734,729,597
Q8IZ40	rcor2	3	2	3	498,491,479
Q92576	PHF3	3	3	2	1915,1911,1785
Q96AE4	FUBP1	3	3	3	363,361,359
Q99569	PKP4	3	3	0	270,254,234
Q9HCM7	FBRSL1	3	3	0	906,905,899
Q9Y3X0	CCDC9	3	3	3	130,128,121
O00268	TAF4	2	1	2	435,424
O60244	MED14	2	2	1	1146,1123
O95486	sec24a	2	2	2	232,222
O95793	STAU1	2	1	1	115,108
O95936	EOMES	2	2	0	583,578
P05388	RPLP0	2	2	2	112,99
P07814	EPRS	2	1	1	1152,149
P22830	FECH	2	2	0	215,208
P25685	DNAJB1	2	2	0	119,109
P30041	PRDX6	2	2	0	108,106
P30291	WEE1	2	2	0	157,152
P49792	RANBP2	2	2	1	1096,1016
Q13310	PABPC4	2	1	2	518,509
Q15468	STIL	2	0	2	15,9
Q16594	TAF9	2	2	0	128,119
Q16630	CPSF6	2	1	1	204,202
Q3KR16	PLEKHG6	2	2	0	67,61
Q6NXT4	SLC30A6	2	2	1	455,449
Q6ZRI6	c15orf39	2	1	1	366,236
Q6ZRS2	SRCAP	2	2	0	3226,3224
Q8N9Z2	CCDC71L	2	2	0	122,118
Q8NE71	ABCF1	2	2	2	844,842
Q8NEY1	NAV1	2	2	0	692,688
Q8NF64	ZMIZ2	2	1	2	262,245
Q8NFD5	ARID1B	2	0	2	557,525
Q8TF68	ZNF384	2	2	0	194,192
Q8WUM4	PDCD6IP	2	2	1	757,745
Q92793	CREBBP	2	2	0	2366,220
Q96DH6	MSI2	2	2	2	199,197
Q96FF7	misp3	2	1	1	88,40
Q96PV6	LENG8	2	1	2	382,374
Q9BRQ0	PYGO2	2	2	0	131,130
Q9BU76	c1orf35	2	2	0	10,6
Q9H0E3	SAP130	2	1	1	444,232
Q9HBD1	RC3H2	2	2	2	638,635
Q9NRJ4	TULP4	2	0	2	1006,950
Q9NXZ2	Ddx43	2	2	0	50,47
Q9P270	SLAIN2	2	2	0	551,538
Q9P2D1	CHD7	2	1	1	286,148
Q9P2M7	CGN	2	2	0	188,15
Q9Y446	PKP3	2	2	0	277,261
Q9Y580	RBM7	2	2	0	201,190
A6NHQ4	C17orf96	1	0	1	9
A8MYP8	ODF3B	1	0	1	122
O00512	BCL9	1	1	0	1254
O00712	NFIB	1	0	1	388
O14556	GAPDHS	1	1	0	306
O14908	GIPC1	1	0	1	240
O15446	CD3EAP	1	1	1	162
O43464	HTRA2	1	0	1	80
O43516	WIPF1	1	0	1	33
O43572	AKAP10	1	1	0	2
O43809	NUDT21	1	1	0	15
O43920	NDUFS5	1	0	1	32
O75127	PTCD1	1	0	1	235
O75534	CSDE1	1	1	0	674
O75937	DNAJC8	1	1	0	243
O75940	SMNDC1	1	1	0	184
O94842	TOX4	1	0	1	481
O94875	SORBS2	1	0	1	930
O94906	PRPF6	1	1	0	23
O95365	ZBTB7A	1	1	0	504
O95373	IPO7	1	1	0	972
O95835	LATS1	1	1	0	259
O95983	MBD3	1	0	1	51
P00505	GOT2	1	1	1	236
P02538	KRT6A	1	1	0	42
P04040	CAT	1	1	0	47
P07737	PFN1	1	1	0	89
P07858	CTSB	1	1	0	331
P07900	HSP90AA1	1	1	0	201
P08572	COL4A2	1	1	0	1409
P09012	SNRPA	1	1	0	152
P0CJ78	znf865	1	1	0	164
P11177	PDHB	1	1	0	145
P12814	ACTN1	1	1	1	232
P13667	PDIA4	1	1	0	594
P14618	PKM	1	0	1	106
P18887	XRCC1	1	0	1	379
P20042	EIF2S2	1	0	1	231
P20700	LMNB1	1	1	0	14
P23443	RPS6KB1	1	1	0	459
P28702	RXRB	1	1	0	25
P29401	TKT	1	1	1	101
P31276	HOXC13	1	0	1	133
P34897	SHMT2	1	1	0	416
P35908	KRT2	1	1	0	603
P40337	VHL	1	1	0	79
P42224	STAT1	1	1	1	31
P42356	PI4KA	1	1	0	1158
P45985	MAP2K4	1	1	1	58
P48382	RFX5	1	0	1	328
P49368	CCT3	1	1	0	5
P49848	TAF6	1	1	0	524
P51659	HSD17B4	1	1	0	542
P52926	hmga2	1	1	1	27
P55345	PRMT2	1	1	0	72
P57740	NUP107	1	1	0	60
P58107	EPPK1	1	0	1	506
P61313	RPL15	1	1	0	162
P61960	UFM1	1	1	0	15
P63244	RACK1	1	1	0	245
P78344	EIF4G2	1	1	0	360
Q01081	U2AF1	1	1	0	165
Q01085	TIAL1	1	0	1	166
Q01130	SRSF2	1	1	0	55
Q01167	FOXK2	1	1	0	144
Q01831	XPC	1	1	0	58
Q02080	BORCS8-MEF2B	1	0	1	219
Q04726	TLE3	1	0	1	6
Q06830	PRDX1	1	1	0	110
Q09472	EP300	1	1	0	2330
Q12815	TROAP	1	1	0	13
Q13155	AIMP2	1	1	1	26
Q13207	TBX2	1	1	0	672
Q13247	SRSF6	1	1	0	85
Q13303	KCNAB2	1	0	1	28
Q13443	ADAM9	1	1	0	772
Q13595	TRA2A	1	1	1	267
Q13950	RUNX2	1	0	1	267
Q14687	GSE1	1	1	0	993
Q15025	TNIP1	1	0	1	599
Q15149	PLEC	1	1	0	3039
Q15233	NONO	1	1	0	456
Q15788	NCOA1	1	0	1	1131
Q16637	SMN1	1	1	0	204
Q29RF7	PDS5A	1	1	0	1235
Q2M2I5	KRT24	1	1	0	150
Q53ET0	CRTC2	1	0	1	161
Q58WW2	DCAF6	1	1	0	364
Q5H9F3	BCORL1	1	1	0	816
Q5PRF9	SAMD4B	1	0	1	602
Q5T200	ZC3H13	1	0	1	66
Q5VTE6	ANGEL2	1	0	1	79
Q5VV41	ARHGEF16	1	0	1	155
Q6GMV3	PTRHD1	1	1	0	3
Q6KB66	KRT80	1	1	0	35
Q6N021	TET2	1	0	1	1682
Q6NXG1	ESRP1	1	1	0	582
Q6P2H3	CEP85	1	1	0	277
Q6P5Q4	LMOD2	1	0	1	457
Q6W2J9	BCOR	1	1	0	655
Q6ZRV2	fam83h	1	1	0	532
Q6ZSY5	PPP1R3F	1	1	0	12
Q76L83	ASXL2	1	1	0	639
Q7L2J0	MEPCE	1	0	1	150
Q7L4I2	RSRC2	1	1	0	418
Q7Z434	MAVS	1	1	0	232
Q7Z5J4	RAI1	1	1	0	249
Q7Z6J9	TSEN54	1	1	0	316
Q7Z6Z7	HUWE1	1	1	0	3149
Q86SX6	GLRX5	1	1	0	17
Q86US8	SMG6	1	1	0	512
Q86UW9	DTX2	1	0	1	260
Q86YR5	GPSM1	1	1	0	421
Q8IVU3	HERC6	1	0	1	52
Q8IWZ8	SUGP1	1	1	0	633
Q8N1G0	ZNF687	1	1	0	1101
Q8N335	GPD1L	1	1	0	335
Q8N5A5	ZGPAT	1	1	0	370
Q8N8D1	PDCD7	1	1	0	72
Q8NBF6	AVL9	1	1	0	588
Q8ND83	SLAIN1	1	1	1	471
Q8NFW8	CMAS	1	1	0	16
Q8NI36	WDR36	1	1	1	800
Q8TB72	PUM2	1	1	0	674
Q8TER5	ARHGEF40	1	1	0	983
Q8WYB5	KAT6B	1	0	1	1912
Q92540	SMG7	1	1	0	910
Q92547	TOPBP1	1	0	1	1096
Q92750	TAF4B	1	0	1	87
Q96BD5	PHF21A	1	0	1	262
Q96F45	ZNF503	1	0	1	636
Q96GM5	SMARCD1	1	0	1	88
Q96JK9	MAML3	1	1	1	996
Q96JM3	CHAMP1	1	1	0	420
Q96KP4	CNDP2	1	1	0	159
Q96L91	EP400	1	1	0	1618
Q96PG8	BBC3	1	1	0	162
Q96Q04	lmtk3	1	1	0	490
Q96Q15	SMG1	1	1	0	50
Q99456	KRT12	1	1	0	135
Q9BQE3	TUBA1C	1	1	0	390
Q9BTD8	RBM42	1	1	0	130
Q9BUQ8	DDX23	1	0	1	253
Q9BWW4	SSBP3	1	1	0	202
Q9BXP5	SRRT	1	1	0	840
Q9BYJ9	YTHDF1	1	1	0	327
Q9BZZ5	API5	1	0	1	500
Q9H0H5	RACGAP1	1	1	1	402
Q9H201	EPN3	1	0	1	546
Q9H2U1	DHX36	1	1	0	251
Q9H4B6	SAV1	1	1	0	75
Q9H6K4	OPA3	1	1	0	55
Q9H7E9	c8orf33	1	1	0	27
Q9H7S9	ZNF703	1	1	1	580
Q9H7U1	CCSER2	1	0	1	262
Q9NPI6	DCP1A	1	0	1	376
Q9NR12	PDLIM7	1	1	1	103
Q9NRA8	EIF4ENIF1	1	1	0	607
Q9NSE4	iars2	1	0	1	26
Q9NXH9	TRMT1	1	1	0	562
Q9NYV4	CDK12	1	1	0	1404
Q9P206	KIAA1522	1	1	0	876
Q9P291	ARMCX1	1	1	0	148
Q9UI15	TAGLN3	1	1	0	196
Q9UIW0	VAX2	1	1	0	58
Q9UL46	PSME2	1	1	0	8
Q9ULR3	PPM1H	1	1	0	213
Q9UPA5	BSN	1	1	0	2351
Q9UPQ9	TNRC6B	1	1	0	1623
Q9UPU9	SAMD4A	1	1	0	573
Q9Y4F5	CEP170B	1	1	0	781
Q9Y5S2	CDC42BPB	1	1	0	476
Q9Y6K5	OAS3	1	1	0	464
