# Supplementary material for: A hypermethylation strategy utilized by enhancer-bound CARM1 to promote estrogen receptor α-dependent transcriptional activation and breast carcinogenesis
Source: Theranostics. 2020 Feb 10;10(8):3451–73. doi: 10.7150/thno.39241 (PMC7069091; doi:10.7150/thno.39241)
Supplement: Supplementary file 3 — Supplementary table 2. [file thnov10p3451s3.xlsx]

## Sheet: Sheet1
	Table S2. MS2 spectrum of arginine-methylated peptides in MED12. MS2 spectrum of methylated arginine residues in MED12 C-terminus as described in Fig. 4D were shown as indicated.
