# Supplementary material for: A hypermethylation strategy utilized by enhancer-bound CARM1 to promote estrogen receptor α-dependent transcriptional activation and breast carcinogenesis
Source: Theranostics. 2020 Feb 10;10(8):3451–73. doi: 10.7150/thno.39241 (PMC7069091; doi:10.7150/thno.39241)
Supplement: Supplementary file 4 — Supplementary table 3. [file thnov10p3451s4.xlsx]

## Sheet: Sheet2
Name	Application	Sequence		Table S3. Sequence information for all qPCR primers used in the current study. Sequence information of qPCR primers designed to detect the expression of GREB1, NRIP1, PGR, SIAH2, TSKU, APOA1, CARM1, MED12, TDRD3, SMN, SND1 and SPF30 mRNA, and GREB1, NRIP1, PGR, SIAH2, TSKU and APOA1enhancer RNA (eRNA), and to detect the binding of CARM1 on TFF1 enhancer (e), GREB1 (e), FOXC1 (e), PGR (e), SIAH2 (…
GREB1	mRNA	F: 5’-ATTCCAGCACCCAAAATCTG-3’
		R: 5’-GTGCCTCCGTGTCTAGCTTC-3’
NRIP1	mRNA	F: 5’-CGGAAGAGGCTGTCTGATTC-3’
		R: 5’-AGGGCATATCCTTGCTCCTT-3’
PGR	mRNA	F: 5’-GTCAGTGGGCAGATGCTGTA-3’
		R: 5’-AGCCCTTCCAAAGGAATTGT-3’
SIAH2	mRNA	F: 5’-TCAGGAACCTGGCTATGGAG-3’
		R: 5’-GGCAGGAGTAGGGACGGTAT-3’
TSKU	mRNA	F: 5’-AGGTCTCAGTGTCTGCCTTC-3’
		F: 5’-CCGGACCAATGACAGCTAGA-3’
APOA1	mRNA	F: 5’-CACTGTGTACGTGGATGTGC-3’
		F: 5’-CCTTCACCTCCTCCAGATCC-3’
CARM1	mRNA	F: 5’-GGCTCCAAGTCCAGTAACCT-3’
		F: 5’-TCCACATGTTTTCCGAGGGA-3’
ERα	mRNA	F: 5’-CAGGTGCCCTACTACCTGGA-3’
		F: 5’-TCCTTGGCAGATTCCATAGC-3’
PRSS23	mRNA	F: 5’-AAGGAACCCAGAAGCTTCGA-3’
		F: 5’-TTCACCCGGATCCACTGAAA-3’
PDCD2L	mRNA	F: 5’-TCTGGTCGTGCAGGTGTATT-3’
		F: 5’-ACCTTCACACCAGTCCTCAG-3’
PSAT1	mRNA	F: 5’-TGTCAAGGGAGCAGTACTGG-3’
		F: 5’-AACCAAGCCCATGACGTAGA-3’
CAD	mRNA	F: 5’-GCGTATGATGGTGCAGAAGG-3’
		F: 5’-GAGGCCAGTGATCAATGCTG-3’
MED12	mRNA	F: 5’-ACAGGCTCCCATGCTGACGGA-3’
		F: 5’-AAGGCAAGGTCCCCTCGGGAG-3’
TDRD3	mRNA	F: 5’-AGAGGACCTGGGAAATGCAA-3’
		F: 5’-TTCTTGGCTGCCTGGTATCA-3’
SMN	mRNA	F: 5’-TCTTTTCTCCCTCCACCACC-3’
		F: 5’-CAGAAGGAAATGGAGGCAGC-3’
SND1	mRNA	F: 5’-AAACTGCGTCCCCTGTATGA-3’
		F: 5’-TCCTGCCGGTATCTGATCAC-3’
SPF30	mRNA	F: 5’-CGCTTGCAAGTTCAGACAGT-3’
		F: 5’-ATGGGTTTGTTGCCACTGTC-3’
TFF1	ChIP (enhancer)	F: 5’-GCTTCGAGACAGTGGGAGTC-3’
		R: 5’-AGGGGATGTGTGTGAGAAGG-3’
GREB1	ChIP (enhancer)	F: 5’-GAGCTGACCTTGTGGTAGGC-3’
		R: 5’-GGTTTTTAAGCAGCCAGCAG-3’
FOXC1	ChIP (enhancer)	F: 5’-CTGAGGAACACAAGACTAGCC-3’
		R: 5’-ACTGGACTCATTTTGGGACATC-3’
PGR	ChIP (enhancer)	F: 5’-ACGACTCAGTCTCAGTTTTAGC-3’
		R: 5’-GTATACAGGCCCAGAGTCAC-3’
SIAH2	ChIP (enhancer)	F: 5’-TGCAGGTTGTCAAGGGGAG-3’
		R: 5’-TGACTAAGGGAAGTGGCTCC-3’
NRIP1	ChIP (enhancer)	F: 5’-GGCTCGTCATTAGCTTCCAG-3’
		R: 5’-CAAAAAGGGGTGTTGAAGGA-3’
SMAD7	ChIP (enhancer)	F: 5’-AAAGAAGGCAGGGGAACAAT-3’
		F: 5’-CACTTGGGCAATCCAGAAAT-3’
TSKU	ChIP (enhancer)	F: 5’-TCAGAACGCTCGACCTAGTC-3’
		F: 5’-TCAGGGCAGGACACATGATT-3’
APOA1	ChIP (enhancer)	F: 5’-CTTTCACATCTCCCCACCCT-3’
		F: 5’-GAACCCCAGCACAAGTCAAA-3’
